# Supplementary material for: Potential of spectroscopic analyses for non-destructive estimation of tea quality-related metabolites in fresh new leaves
Source: Sci Rep. 2021 Feb 18;11:4169. doi: 10.1038/s41598-021-83847-0 (PMC7892543; doi:10.1038/s41598-021-83847-0)
Supplement: Supplementary file 1 — Supplementary Table S1. [file 41598_2021_83847_MOESM1_ESM.xlsx]

## Sheet: Table S1
Supplementary Table S1. Tuning hyperparameters in each machine learning algorithm
Algorithm	Overview	Tuning hyperparameters	Parameter space
			min	max
Random Forest (RF)	RF is an ensemble learning technique that uses a set of classification and regression trees to make predictions.	number of trees	50	1000
		number of variables used to split the nodes	1	number of variables
		the minimum number of unique cases in a terminal node	1	20
		maximum depth at which a tree should be grown	10	50
		the number of random splits	1	20
Support Vector Machine (SVM)	SVM is a kernel-based learning methods.	kernel bandwidth	2-50	250
		regularisation parameter	2-50	250
Cubist	Cubist is a rule-based model tree approach, and its leaves are expressed as multivariate linear regression models.	number of committee models	1	100
		neighbours	1	5
Stochastic Gradient Boosting (SGB)	SGB are sequentially generated from the gradient of the loss function of the previous tree, building a new tree from a random subsample of the dataset for each iteration.	number of trees	3	1000
		maximum depth of each tree	1	20
		shrinkage	0.0001	1
Kernel-based extreme learning machine (KELM)	KELM is a single hidden layer feed-forward neural network composed of a vast number of nonlinear nodes and a hidden layer bias.	regulation coefficient	2-50	250
		kernel parameter	2-50	250
