# Supplementary material for: Potential of spectroscopic analyses for non-destructive estimation of tea quality-related metabolites in fresh new leaves
Source: Sci Rep. 2021 Feb 18;11:4169. doi: 10.1038/s41598-021-83847-0 (PMC7892543; doi:10.1038/s41598-021-83847-0)
Supplement: Supplementary file 2 — Supplementary Table S2. [file 41598_2021_83847_MOESM2_ESM.xlsx]

## Sheet: Table S2 caption
Supplementary Table S2. Model performance of all combinations of the six pre-processing patterns and five machine learning algorithms in each round.

## Sheet: CG
Round	OR_RF	OR_SVM	OR_Cubist	OR_SGM	OR_KELM	FDR_RF	FDR_SVM	FDR_Cubist	FDR_SGM	FDR_KELM	CR_RF	CR_SVM	CR_Cubist	CR_SGM	CR_KELM	DT_RF	DT_SVM	DT_Cubist	DT_SGM	DT_KELM	MSC_RF	MSC_SVM	MSC_Cubist	MSC_SGM	MSC_KELM	SNV_RF	SNV_SVM	SNV_Cubist	SNV_SGM	SNV_KELM	BestCombination	RPDmax
1	1.05905	1.04469	1.0776	0.97051	1.10095	1.0644	1.00844	1.19463	1.17389	1.13216	1.17462	1.11365	1.1324	0.997457	1.16564	1.18393	1.00844	1.11314	1.00692	1.27784	1.11625	0.8961	1.12542	0.954787	1.11056	1.17351	1.05683	1.05233	1.29822	1.14926	SNV_GBM	1.29822
2	1.06939	0.729394	1.07246	1.02455	1.12481	1.14232	1.04617	0.996449	1.01727	1.16581	1.08946	1.01052	0.98694	1.10019	1.07503	1.1394	1.02555	1.13248	0.954222	1.03341	1.11333	0.812296	0.90383	0.927105	1.1178	1.10848	1.00455	1.09172	0.790028	1.08833	FDR_KELM	1.16581
3	1.08579	1.133	1.2895	0.961091	0.842441	1.18803	1.17297	1.07229	0.896777	1.23716	1.12437	1.17402	1.08323	0.912774	1.08026	1.21518	0.845431	1.10071	0.91423	1.18234	1.23586	1.00685	1.18578	0.986665	1.16928	1.27674	1.14174	1.15626	0.95613	1.1336	OR_Cubist	1.2895
4	1.03939	1.1385	1.1258	0.890399	1.12144	1.14793	1.00794	1.0895	1.02346	1.16589	0.998383	1.00458	1.06453	0.859116	1.12887	1.06653	1.02476	1.07758	1.13101	1.12141	1.02827	1.00155	1.03097	0.889497	1.08829	1.09856	0.994186	1.19844	1.12789	1.05181	SNV_Cubist	1.19844
5	0.969025	1.09006	1.11176	0.878979	0.956779	0.989913	1.08348	1.02795	0.792225	0.838751	1.06877	0.65965	0.96066	0.634736	0.901179	0.922435	0.604343	0.966489	0.623536	0.813417	1.13361	1.00896	0.682588	0.99149	0.924436	0.979824	1.11041	1.07237	0.632472	0.902975	MSC_RF	1.13361
6	1.08003	0.61673	0.957915	0.992186	1.12464	1.13121	1.05111	1.07461	0.976052	1.00944	1.08933	1.08263	1.1224	0.922937	0.950134	1.19144	1.00845	1.12116	0.872785	1.01321	1.18429	1.00751	1.07048	0.881612	1.04222	1.05609	1.11055	1.13904	0.927318	0.998652	DT_RF	1.19144
7	1.06169	1.06895	1.14996	0.941188	1.01159	1.12544	1.00833	1.06625	1.03923	1.11149	1.09556	1.06898	0.928593	0.843781	1.15464	1.09088	1.00844	1.12757	0.982296	1.09177	1.14496	1.00825	1.10811	0.764314	1.07797	1.09212	1.00813	0.999914	1.03209	1.09668	CR_KELM	1.15464
8	1.10247	0.849785	1.21602	0.867566	1.15023	1.30953	1.14635	1.04141	1.11697	1.24309	1.13279	0.916301	1.22158	0.949589	1.12903	1.22304	1.16381	1.24341	1.09494	1.16871	1.19699	1.15793	1.08647	0.967328	1.19617	1.23915	1.17657	1.16463	0.999957	1.19115	FDR_RF	1.30953
9	0.92294	1.00538	1.06901	0.73422	1.11504	1.10085	1.00568	1.0398	0.742068	1.14558	1.07785	0.774216	0.942811	0.814924	1.05775	1.1694	0.937577	1.10276	0.803715	1.0239	1.15308	0.939259	1.00687	1.13866	0.981436	1.12622	0.931283	0.999154	0.954043	1.02838	DT_RF	1.1694
10	1.10013	0.974576	1.20781	0.924651	1.09869	1.16171	0.987133	1.0032	0.945477	1.11188	1.09549	1.20926	1.2296	0.993358	1.07358	1.09956	1.16237	1.12881	0.973937	1.07787	1.08151	0.982175	1.20131	0.965977	1.1106	1.13212	1.04705	1.15047	1.11203	1.11116	CR_Cubist	1.2296
11	1.07174	1.00484	1.17521	0.971304	1.13481	1.13043	1.00593	1.04948	0.858182	1.15118	1.09389	1.10141	1.05535	0.943962	1.13526	1.11006	1.17998	1.19578	1.10901	1.1659	1.01848	1.02549	0.376526	0.707597	1.08502	1.15805	0.959536	1.11315	1.03123	1.07842	DT_Cubist	1.19578
12	1.19423	1.02264	1.16011	1.24298	1.19783	1.16729	1.04408	1.07077	1.1509	1.22121	1.17623	1.01054	1.18807	1.03917	1.07334	1.18717	1.01624	1.19191	1.13256	1.227	1.13345	1.07216	0.847789	1.1086	1.1702	1.19106	1.2221	1.21105	0.88862	1.21382	OR_GBM	1.24298
13	1.10766	1.0649	1.18556	1.07515	1.12071	1.1498	1.10141	1.07857	1.09772	1.12815	1.08516	1.05773	1.05017	1.07906	1.06398	1.17599	1.09827	1.1475	0.939978	1.17452	1.11449	1.05388	1.18018	1.10477	1.10759	1.14521	1.02249	1.13393	0.964812	1.03606	OR_Cubist	1.18556
14	0.927722	0.92667	1.10542	0.753419	1.06573	1.0047	1.04408	0.932123	0.748749	1.08023	0.840701	1.03629	0.962428	0.642022	1.08264	1.00485	1.00858	0.824347	0.842251	1.11784	1.04781	0.984685	0.68939	0.810365	1.05287	1.04534	1.04888	0.990516	0.817938	1.08193	DT_KELM	1.11784
15	0.959975	0.945119	1.1006	0.848984	0.939623	1.01498	1.01992	1.0071	1.07193	1.09607	1.08223	1.21713	1.221	0.825704	1.12103	1.16548	1.04035	1.1418	0.977244	1.07793	1.09052	0.962609	1.12477	1.13951	1.05247	1.18312	1.14211	1.17066	1.01752	1.12816	CR_Cubist	1.221
16	1.1049	1.0055	1.09624	0.818974	1.05815	1.07926	1.10656	1.00605	0.919073	1.08282	1.07649	0.998924	1.10678	1.07171	1.15721	1.08952	1.0042	1.07662	0.844512	1.08109	1.02063	1.00116	0.432104	1.07075	0.74895	1.11375	1.07623	1.12945	0.898337	1.06779	CR_KELM	1.15721
17	1.08765	1.01257	1.20283	1.01349	1.11597	1.1517	1.09023	1.15902	0.876351	0.918488	1.17067	1.0302	1.17599	0.967747	1.07267	1.06966	1.05951	1.06282	0.995705	0.960414	1.08904	1.02039	1.00478	0.902949	1.01788	1.1494	0.925166	1.11666	0.747305	0.993638	OR_Cubist	1.20283
18	1.02813	1.06469	1.07092	0.817587	1.00501	0.980413	1.04383	0.919158	0.896659	1.05792	1.1142	0.993783	1.06571	0.9929	1.03453	0.945275	0.993675	1.00491	0.7929	1.01284	1.10433	0.93432	1.02759	0.811676	1.00297	0.97113	0.946362	0.964655	0.845935	1.01559	CR_RF	1.1142
19	0.999483	1.03668	1.12797	0.995862	1.05697	1.12336	0.959847	1.03787	0.890294	1.11684	1.06183	1.00169	1.17987	0.989348	1.01645	1.07502	1.07885	1.16926	1.11737	1.06394	1.06131	1.0083	0.928065	0.96882	1.00915	1.12095	1.10659	1.03547	0.928094	1.04282	CR_Cubist	1.17987
20	1.09836	1.22189	1.02663	0.686691	0.965824	1.12693	0.956924	1.06571	0.979103	0.915834	1.0439	0.877094	0.918812	0.990044	1.05319	1.0877	1.18542	1.06974	0.920631	1.03216	1.10052	1.06595	1.08216	0.864614	0.982234	1.1113	0.999783	1.12328	0.932005	1.02405	OR_SVM	1.22189
21	1.07951	1.07012	1.07846	1.00793	1.06962	1.06657	1.00405	0.999926	0.755698	1.08758	1.04048	1.11255	1.10908	1.01149	1.10201	1.14859	1.01404	1.08439	1.12942	1.08588	1.13098	1.04785	1.06727	0.894214	1.10087	1.12875	0.999629	1.12145	0.971312	1.11216	DT_RF	1.14859
22	1.1861	0.922677	1.2504	1.14469	1.21897	1.21662	1.16219	1.17683	1.27354	1.15123	1.11189	1.2213	1.08153	0.909911	1.10466	1.25659	1.06671	1.11274	1.03973	1.15008	1.18086	0.978673	0.880848	0.951728	1.10253	1.24182	0.868197	1.13017	1.03585	1.12397	FDR_GBM	1.27354
23	1.07004	1.00127	1.23596	1.10766	1.14811	1.24682	1.30341	1.08916	1.13355	1.05987	1.03563	0.95366	1.04723	1.01507	1.07055	1.1797	1.00437	1.14464	1.077	1.06537	1.15497	0.874503	0.979674	0.932361	1.0129	1.15119	0.902239	1.10493	0.805997	1.04585	FDR_SVM	1.30341
24	1.00352	1.05741	1.1806	0.800737	1.12209	1.19679	1.06733	1.10577	1.0123	1.29157	1.18075	1.00863	1.28106	0.78672	1.1273	1.13688	1.12339	1.22509	1.23387	1.18872	1.24653	1.10472	1.07715	1.01392	1.17437	1.25474	1.01238	1.07462	0.950835	1.18211	FDR_KELM	1.29157
25	1.04746	0.883412	1.11295	1.03361	1.00944	1.04684	1.05404	1.03007	0.825548	1.0779	1.06737	1.00178	1.08202	0.886352	1.11013	1.085	1.10029	1.0475	0.981719	1.06985	1.03135	0.999137	0.943633	0.916166	1.09978	0.963214	0.977311	1.05453	0.956626	1.05222	OR_Cubist	1.11295
26	0.990728	0.987505	1.01924	0.930597	1.02834	1.07958	1.12233	1.03053	1.04042	1.0633	1.09158	0.941532	1.04705	0.716311	1.0692	1.07168	1.09661	1.03559	0.798953	1.17655	1.03583	1.01135	1.11073	0.860534	1.05687	1.09493	1.14472	1.04537	0.788571	1.11429	DT_KELM	1.17655
27	1.12699	0.998417	1.10917	1.11116	1.09393	1.13103	1.09728	1.03898	1.08109	1.10747	1.05209	1.03016	1.09929	0.886782	1.09003	1.09623	1.02901	1.0443	0.939201	1.06925	1.11699	1.01588	0.998004	1.0186	1.08489	1.12166	0.972903	1.08173	0.916192	1.07656	FDR_RF	1.13103
28	1.01355	1.02994	1.02627	0.953927	1.018	1.04582	0.970103	0.972109	0.875657	1.02809	1.01198	1.01193	1.0441	0.898985	1.01904	1.02648	1.0479	1.03009	1.01374	1.02893	1.03663	1.02428	1.02629	0.941358	1.0193	1.00634	0.927683	1.05303	0.935885	0.978854	SNV_Cubist	1.05303
29	1.17686	1.24639	1.14022	1.09813	1.22881	1.18517	1.03358	1.00857	1.05677	1.24743	1.22927	1.02501	1.0681	1.13899	1.16449	1.04802	1.00925	1.30225	1.0345	1.17262	1.11654	0.943458	1.00298	0.658211	1.16722	1.19506	1.25811	1.18767	0.802747	1.1808	DT_Cubist	1.30225
30	0.89168	1.00876	1.05559	0.96357	0.996635	0.98681	1.00683	1.04834	0.956314	0.994548	0.990208	0.905471	1.024	0.944643	0.963992	1.04911	0.973555	1.02066	1.00169	0.965046	1.00787	0.998766	1.01236	1.01696	0.862681	1.0646	1.03031	0.97144	0.889961	0.976442	SNV_RF	1.0646
31	1.07647	1.08702	1.11297	0.951137	1.06032	1.10405	0.799	0.996714	0.848325	1.03105	1.1148	1.03659	1.15252	0.892179	1.01492	1.1173	1.00066	1.13045	1.03627	1.05787	1.07719	0.978639	1.13669	0.981029	1.0506	1.12627	1.07853	1.07211	1.01083	1.02501	CR_Cubist	1.15252
32	1.09425	1.01756	1.18114	0.883084	1.06795	1.12393	1.07555	1.04314	1.09284	1.12096	1.05	0.993273	1.12538	0.9287	1.08864	0.998403	1.10225	1.08157	0.784693	1.06759	1.07094	1.08306	1.07797	0.963749	1.08015	1.025	1.00603	1.05482	0.950319	1.06447	OR_Cubist	1.18114
33	1.11107	1.01818	1.14201	0.986198	1.11646	1.07262	1.1605	1.0325	0.796686	1.13388	1.19874	1.07354	1.18	0.91222	1.25654	1.08188	1.19621	1.04482	1.00461	1.19298	1.18634	0.941326	1.02723	1.02204	1.11718	1.10764	1.12205	1.08258	0.852913	1.147	CR_KELM	1.25654
34	1.02279	1.05642	0.997576	0.918071	1.03991	1.05904	1.01556	0.962742	1.05494	1.03297	1.11161	1.06352	1.03854	0.940471	1.05868	1.06437	1.03377	1.1024	1.06556	1.06916	1.05723	1.05345	1.07523	0.965429	1.07326	1.0674	1.07577	1.01786	0.907543	1.06125	CR_RF	1.11161
35	1.16768	1.00002	1.13342	0.984355	1.12623	1.12226	1.00079	1.10588	0.950271	1.1509	1.05739	1.0034	1.1668	0.95164	1.08993	1.13735	1.1991	1.13652	1.04701	1.12485	1.11282	1.00777	0.981488	1.08612	1.11519	1.16965	1.06988	1.07797	0.917966	1.09458	DT_SVM	1.1991
36	1.06999	1.11931	1.1203	0.975998	1.09114	1.10976	1.10288	1.04362	1.07153	1.11126	1.08674	1.0698	1.00573	1.11811	1.05798	1.06597	1.00927	1.08289	0.95137	1.12117	1.08586	1.12656	1.02686	0.903505	1.04394	1.09207	1.11947	1.109	1.11309	1.10124	MSC_SVM	1.12656
37	1.12803	1.0762	1.14047	1.02888	1.09465	1.19481	1.00807	1.00858	0.919211	1.12801	1.17021	1.07609	1.10888	1.0111	1.085	1.07473	1.11975	1.08989	1.00326	1.13148	1.07973	1.00843	1.0148	1.04102	1.13933	1.16174	0.8537	1.06297	1.03323	1.13878	FDR_RF	1.19481
38	1.11327	1.08591	1.12329	1.04874	1.06755	1.11335	0.937219	1.07668	0.975093	1.128	1.14603	1.00665	1.08839	1.15141	1.02602	1.13865	1.14812	1.04341	1.08231	1.03113	1.1084	1.00624	1.04191	0.757389	1.02603	1.12428	1.0648	1.08591	0.970143	1.04415	CR_GBM	1.15141
39	1.03629	1.07493	1.01978	0.826479	1.00501	1.0297	0.978033	0.950252	0.904642	1.04039	0.983717	0.9766	0.76922	0.819872	1.00635	0.995808	1.00626	0.975363	0.822575	0.895879	1.06889	1.01407	0.888588	0.855658	0.929662	1.00215	1.0104	0.970587	0.749017	0.940495	OR_SVM	1.07493
40	1.09709	0.998922	1.16549	0.831653	1.03605	1.12489	1.0012	1.07815	0.961384	1.03278	1.08616	0.998922	1.06811	0.880354	1.05029	1.12916	1.11109	1.0583	0.796392	1.08078	1.14526	1.03432	1.13307	1.05693	1.09426	1.15393	1.01741	1.11826	0.939515	0.990156	OR_Cubist	1.16549
41	1.15414	1.03737	1.15991	1.16379	1.05324	1.18132	1.03034	1.1053	1.11856	1.14274	1.12585	1.04049	1.05114	1.07971	1.00426	1.13156	1.11966	1.16457	1.09252	1.08624	1.06858	1.00699	0.940566	0.856426	1.07791	1.06766	1.00111	1.11729	0.888287	1.10164	FDR_RF	1.18132
42	1.12347	1.00876	1.06733	1.10676	1.19453	1.2097	1.00803	1.11769	1.00427	1.21932	1.07034	1.06236	1.0993	0.939434	1.14083	1.09507	1.05371	1.07893	1.05565	1.1988	1.15607	1.06086	1.0812	1.01231	1.10826	1.18776	1.08012	1.03964	1.025	1.15904	FDR_KELM	1.21932
43	1.13326	1.1979	1.17089	1.162	0.987593	1.11678	1.12069	1.10821	1.01983	1.08444	1.17291	1.07538	1.18933	1.04788	1.03464	1.16806	1.14449	1.13798	1.19006	1.07933	1.09102	1.00918	0.971694	1.04205	1.07014	1.16954	1.07695	1.17785	1.10539	1.1327	OR_SVM	1.1979
44	1.02815	1.1172	1.10175	0.931487	1.12098	1.04016	1.03275	1.0279	0.676253	1.01443	1.09917	1.00213	1.11132	0.939901	0.91712	0.855898	1.00367	1.06851	1.01729	0.902045	1.04006	1.01921	1.08889	0.822688	0.96254	1.09645	1.13015	1.14782	0.906446	0.89242	SNV_Cubist	1.14782
45	1.08583	0.981404	1.06235	0.919626	1.0642	1.0959	1.11079	0.947998	1.05949	1.12806	1.02433	0.981404	1.10635	1.00187	1.14068	1.06715	1.04955	1.151	1.04694	0.94729	1.07925	0.997319	1.01697	0.924147	1.11765	1.07136	0.983217	1.11748	0.994778	0.994653	DT_Cubist	1.151
46	1.05738	0.99399	1.04791	0.931431	1.02953	1.07451	1.05238	1.00328	0.981704	1.09959	1.08946	1.04373	1.01303	1.04822	1.08363	1.04277	1.03809	1.02592	1.06803	1.10047	1.09334	1.07485	1.0477	0.850613	1.07617	1.09971	1.03434	1.07346	1.0184	1.09336	DT_KELM	1.10047
47	1.19746	1.00893	1.20354	0.895836	1.19697	1.18044	0.974459	1.09512	1.01999	1.00583	1.12061	1.0398	1.14711	0.939426	1.17335	1.19386	1.1958	1.20517	1.03365	1.17926	1.1496	1.04115	1.25537	0.849398	1.08498	1.23166	1.16673	1.12398	0.960397	1.14186	MSC_Cubist	1.25537
48	1.09063	1.12151	1.15006	0.941718	1.16212	1.12913	0.999378	1.07626	0.93773	1.18132	1.17768	1.05088	1.19185	0.960339	1.1089	1.22784	1.14895	1.14835	1.09216	1.29705	1.13756	1.03229	1.11855	1.06381	1.20238	1.15649	1.08624	1.13464	1.15773	1.20462	DT_KELM	1.29705
49	1.10217	0.898256	1.15757	0.984562	1.14272	1.14948	1.00873	1.03418	0.962148	1.03216	1.03526	0.885568	0.928545	0.996885	1.03655	1.16389	1.03416	1.1241	1.0236	0.967077	1.14055	1.00873	1.19934	1.01053	0.975048	1.16329	1.00858	1.15032	1.10649	1.09744	MSC_Cubist	1.19934
50	0.981823	0.948918	1.06141	1.0404	1.05807	1.07804	1.00379	1.07112	0.924529	1.00478	1.08258	1.02027	1.04929	0.962305	1.10588	1.10275	0.947207	1.0859	1.14461	1.03569	1.08176	0.279807	0.942877	0.988374	0.96901	1.11551	1.09199	1.06519	1.00823	1.019	DT_GBM	1.14461
51	0.918676	0.795074	1.13216	0.972996	1.05754	1.1443	1.04322	0.994537	0.989993	1.083	1.02881	0.818082	1.06963	0.86514	0.936093	1.09659	1.08606	1.11816	1.17152	1.21734	1.04669	1.12565	1.10956	0.978484	0.978944	1.09554	1.12759	1.02976	0.926113	1.19838	DT_KELM	1.21734
52	0.9252	1.01236	1.04144	0.814599	0.902513	1.00339	1.05003	1.00453	1.05165	1.01499	1.04407	1.05319	1.02545	0.868321	0.986762	1.08207	1.03476	1.04482	0.948516	1.05665	1.07381	1.02919	1.00235	0.993536	1.00482	1.12352	1.0587	1.0498	1.11653	1.04687	SNV_RF	1.12352
53	1.00793	0.971858	0.978631	0.702534	0.982978	1.0232	1.00846	1.00845	0.628292	0.889544	0.899162	0.828793	0.912492	0.998851	0.962555	1.02231	1.14004	0.893188	0.786443	0.986989	0.96767	1.00846	0.441273	1.05816	1.00979	1.08145	1.00846	1.04263	1.07446	0.848307	DT_SVM	1.14004
54	1.12957	1.23529	1.11364	0.725135	1.17091	1.1541	1.02394	1.02879	0.786901	1.09586	1.03047	1.00786	0.876577	0.782479	1.02782	1.13373	1.00871	0.987332	0.864835	1.02834	1.17616	1.0084	1.11965	0.965887	1.01361	1.00803	0.808382	0.991066	0.61106	1.02407	OR_SVM	1.23529
55	0.95882	1.01153	1.04361	0.794011	0.98579	1.11278	1.20256	0.969939	0.869608	1.15229	1.02747	0.583923	0.941922	0.798528	0.981195	1.0525	0.811838	0.951092	0.8543	1.08622	1.10454	0.91258	0.914819	1.07396	0.998135	0.992005	0.820755	1.0315	0.878347	0.852678	FDR_SVM	1.20256
56	1.10884	1.09677	1.17033	0.965299	1.2434	1.24297	1.07151	1.13793	0.833408	1.2351	1.09135	1.00786	1.18508	0.773979	1.19307	1.13182	1.01126	1.13771	0.995836	1.22823	1.08689	1.00786	0.387412	1.0721	1.11902	1.20721	1.02647	1.22558	0.800977	1.23793	OR_KELM	1.2434
57	1.00195	1.047	1.12135	0.907158	1.08254	1.08543	1.054	1.04601	1.00294	1.16347	1.10739	1.15846	1.1491	1.09116	1.13085	1.13199	1.02224	1.16447	0.917898	1.13258	1.04448	1.00275	1.18086	0.926615	1.12445	1.09884	1.05025	1.1499	1.03185	1.11048	MSC_Cubist	1.18086
58	1.21297	1.13752	1.15271	1.06095	0.872272	1.14068	1.15137	1.02333	1.03553	0.984266	1.14	0.94604	1.18933	0.891382	0.895537	1.16114	1.11491	1.05083	1.02944	1.01013	1.14304	1.09473	1.13145	1.01094	1.00572	1.14733	1.0046	1.15632	0.910245	0.954482	OR_RF	1.21297
59	1.13128	1.05679	1.086	0.98084	1.14305	1.1799	1.0071	1.06649	1.11062	1.14302	1.12299	0.852891	1.09915	0.859396	1.13865	1.16004	1.0071	1.12165	1.09249	1.1933	1.14222	1.00669	1.13703	1.00112	1.10752	1.13774	1.09538	1.08143	1.02964	1.16666	DT_KELM	1.1933
60	1.09415	1.11404	1.13928	0.946842	1.0632	1.11907	1.00853	1.01881	0.739516	1.16697	1.12042	1.00858	1.08635	1.04842	1.05576	1.07031	1.01656	1.11384	1.01241	0.896857	1.10084	0.827803	0.74654	1.10474	0.975501	1.10234	1.0151	1.05499	1.0821	0.926543	FDR_KELM	1.16697
61	1.09259	1.11299	1.11589	0.947373	1.10634	1.08935	0.907616	0.974487	0.915991	1.06011	1.10458	0.95757	1.12623	0.988037	1.11336	1.05963	1.10645	1.11382	0.973469	1.11389	1.07351	1.00614	1.15641	0.983955	1.06177	1.08649	0.927923	1.02658	1.07099	1.05485	MSC_Cubist	1.15641
62	0.997179	0.914912	1.09637	0.961491	1.04466	1.04328	0.983411	1.04317	0.89324	1.08284	1.1001	0.990754	1.09148	1.07328	1.072	1.10072	1.03701	1.05031	1.08704	1.07245	1.05355	0.991088	1.02742	0.993331	1.03794	1.07495	1.07556	1.07961	1.13133	1.01351	SNV_GBM	1.13133
63	1.10616	1.07174	1.08533	0.989561	1.11837	1.11845	1.12074	0.99481	0.797819	1.05257	1.08369	0.984326	1.14106	0.773994	1.0307	1.08291	1.05375	1.11111	1.0175	1.04924	1.13097	0.996446	0.867767	0.910089	1.09285	1.1218	0.633548	1.11338	1.00582	1.06582	CR_Cubist	1.14106
64	1.17474	1.00689	1.29631	1.1961	1.21067	1.22541	1.16019	0.997741	0.972229	1.36467	0.84692	1.08684	0.993447	0.969557	1.21276	1.21114	1.16097	1.19716	0.997999	1.20767	1.15203	1.00816	1.18388	1.0164	1.21673	1.21266	1.26407	1.11382	1.0859	1.21899	FDR_KELM	1.36467
65	1.12148	1.01171	1.15627	0.998182	1.12219	1.093	0.99735	1.16157	0.951406	1.1546	1.07382	0.99735	1.08206	0.948391	1.10312	1.10997	1.01614	1.15426	0.903476	1.08931	1.0945	1.00685	1.02238	0.918466	1.10604	1.1221	0.997523	1.15195	1.06522	1.09398	FDR_Cubist	1.16157
66	1.0292	1.10102	0.892226	0.816808	1.05451	1.07286	1.04719	1.13234	0.864616	1.03458	1.103	1.08936	0.647072	0.94369	1.02252	1.17415	1.16368	1.13361	0.888569	0.987708	1.07672	0.990094	0.941926	0.495407	1.02137	1.10178	0.934426	1.11048	1.00158	1.03615	DT_RF	1.17415
67	1.21299	1.12668	1.25849	0.98746	1.03038	1.17532	1.24041	1.11313	1.26621	1.10576	1.02544	1.0731	1.32986	0.942919	1.10477	1.35116	1.00864	1.29774	1.11055	1.29477	1.25805	1.16631	1.16987	0.864999	1.20377	1.29595	1.0718	1.20364	0.936468	1.2234	DT_RF	1.35116
68	0.961653	0.682825	1.07541	0.847852	1.08639	0.987099	1.05424	0.996795	0.901964	1.13863	1.07614	0.749418	0.74628	0.910308	1.06951	1.2114	1.05828	0.980838	1.00843	1.13854	1.13631	1.00741	1.05313	0.895674	1.12212	1.16806	1.03182	1.09787	1.12604	1.10349	DT_RF	1.2114
69	1.16394	1.03685	1.13198	0.984734	0.977552	1.11985	1.19324	0.986829	1.15056	1.08126	1.07341	0.992467	1.02257	0.994299	1.00993	1.18584	1.00411	1.16889	1.11555	1.06068	1.14951	1.00561	1.16429	0.98694	1.05957	1.23318	1.08969	1.05655	1.18347	1.09064	SNV_RF	1.23318
70	1.1135	1.12818	1.1833	1.18258	1.11581	1.19829	1.2244	1.00537	1.18897	1.11864	1.23465	1.04271	1.12419	0.96965	1.13896	1.21131	1.12092	1.17156	1.10975	1.1956	1.15204	1.00868	0.935116	1.00764	1.06317	1.18658	1.18328	1.15171	1.12175	1.17725	CR_RF	1.23465
71	1.07176	1.13428	1.13453	0.728979	1.1127	1.08073	0.511002	1.04192	0.987328	1.06216	1.0491	0.993807	0.604054	0.715151	1.01876	1.15159	0.758338	1.15789	1.00991	1.05641	1.08458	0.123206	1.06987	0.696094	0.997963	1.11263	1.00285	1.16241	0.868353	1.02375	SNV_Cubist	1.16241
72	1.00503	0.948735	1.05429	1.01743	1.0155	1.19503	0.941379	1.04903	1.09978	0.963809	0.990513	0.972119	0.989265	0.786842	0.953355	1.05903	1.17063	1.12964	0.854451	1.07309	1.07793	0.947175	1.26695	1.08623	0.997464	1.09398	0.955723	1.10912	0.918933	1.01758	MSC_Cubist	1.26695
73	1.07023	1.10198	1.10352	0.957493	1.06005	1.1317	0.996704	0.999568	0.975177	1.02773	1.11007	1.13955	1.10174	1.05195	1.0667	1.08293	1.09331	1.10469	0.933089	1.0675	1.07981	0.928923	1.13053	0.974086	1.11094	0.98385	1.05153	1.03795	1.05909	1.03568	CR_SVM	1.13955
74	1.2259	1.16004	1.15258	1.03136	1.16408	1.18916	1.16544	1.20202	1.03036	1.16279	1.11753	1.03956	1.1424	1.02868	1.13481	1.21217	1.21775	1.09444	0.976569	1.19818	1.10269	1.02132	1.10602	0.809216	1.15257	1.18758	1.19871	1.11678	0.997215	1.17286	OR_RF	1.2259
75	1.15703	1.1789	1.16732	0.786246	1.15745	1.18499	1.13086	1.19287	0.947382	1.22512	1.13388	1.1337	0.686018	0.956382	1.02249	1.26719	1.23482	1.25523	1.14817	0.882963	1.13719	1.00717	1.16515	0.997673	1.07101	1.18826	1.18344	1.22521	1.15149	1.06567	DT_RF	1.26719
76	0.996736	0.977054	1.0213	0.95404	1.00566	0.966544	1.01769	0.978456	0.880447	0.954633	1.1002	1.02151	0.977233	0.956054	1.08051	1.04989	1.00842	1.00494	0.799734	0.610541	1.08561	1.08029	0.816071	1.0231	0.437172	0.949675	1.07598	1.06416	0.871775	0.977343	CR_RF	1.1002
77	1.18768	1.00737	1.22108	0.94404	1.23641	1.14805	1.00737	1.19752	0.880042	1.10725	1.13698	1.00737	1.17022	0.742719	1.04472	1.17474	1.13177	0.908374	1.05472	1.13277	1.12212	0.860787	0.911828	0.880961	1.14863	0.986274	1.00884	1.15799	0.816383	1.07789	OR_KELM	1.23641
78	1.14774	1.07594	1.15859	0.940035	1.20245	1.15545	0.915271	1.00685	0.965948	1.24548	1.17949	0.883703	1.19677	0.872144	1.16119	1.21605	1.0457	1.03216	1.08758	1.1956	1.13587	0.75059	1.13864	0.960219	0.858703	1.13554	1.15532	1.07864	1.15813	1.16892	FDR_KELM	1.24548
79	1.00507	0.979051	1.17801	0.936729	1.11266	1.15664	1.17786	1.02753	0.867554	1.12736	1.02415	1.15659	1.1594	0.883783	1.05897	1.10702	1.06655	1.01113	0.799516	1.08438	1.00648	0.992172	0.572411	1.10429	1.05672	1.114	0.988611	1.03986	0.920894	1.09485	OR_Cubist	1.17801
80	1.15637	1.33662	1.24058	0.952397	1.18618	1.19763	0.638022	1.08031	0.914334	1.28684	1.17358	1.23928	1.00779	0.839428	1.22138	1.25634	1.31683	1.30737	1.19385	1.39453	1.19317	1.00849	1.23515	1.20159	1.28234	1.32169	1.38012	1.35324	1.1898	1.3215	DT_KELM	1.39453
81	1.13557	1.00816	1.10103	0.841015	0.888956	1.19813	1.05253	1.15307	1.05279	1.14335	1.14191	0.655186	1.0814	0.96973	1.09491	1.16424	1.09752	1.26261	1.08118	1.12447	1.15584	1.00187	1.107	0.995086	1.08747	1.08163	1.04437	1.25533	1.06944	1.13128	DT_Cubist	1.26261
82	1.12184	0.920838	1.07689	1.01398	1.17192	1.13536	1.12262	1.08073	1.07576	1.18679	1.10143	1.14357	0.999566	1.06369	1.03795	1.08419	1.03543	1.0281	1.14751	1.16406	1.1165	0.734623	1.10413	1.13779	1.07505	1.15723	1.20556	1.07719	1.13917	1.21105	SNV_KELM	1.21105
83	1.05553	1.00713	1.27886	0.982815	1.19626	1.09045	1.20548	1.11245	1.00507	1.23703	1.11454	1.20596	1.15159	0.672167	1.14132	1.04773	1.15258	1.07364	0.847394	1.2007	1.24816	0.901946	0.653283	1.06441	1.18572	1.15806	1.27054	1.27693	1.01574	1.18868	OR_Cubist	1.27886
84	1.18551	0.908993	1.08017	0.816604	0.92976	1.13495	1.05339	1.05811	1.03227	0.875016	1.14639	1.18776	0.896871	0.785968	0.754127	1.10526	1.03404	1.02335	0.968359	0.874462	1.13711	1.00655	0.726495	1.01111	0.877922	1.01274	1.05229	1.1023	0.819853	0.95056	CR_SVM	1.18776
85	1.09854	1.11764	1.12111	0.758231	1.2078	1.06227	1.11165	1.03242	1.2253	0.993306	1.10957	0.983498	1.0056	1.10315	0.986516	1.16399	0.995905	1.09736	1.01175	1.09123	1.15483	1.01119	1.1116	0.800085	0.985304	1.13295	1.05021	1.04455	0.851161	0.984988	FDR_GBM	1.2253
86	0.98257	0.980692	1.07899	0.883405	1.04697	1.0804	0.98223	0.965328	0.850481	0.982541	1.0302	1.02488	1.08483	0.863363	1.01719	1.02997	1.05699	1.05217	1.00988	1.05862	1.04037	0.765378	1.05915	1.06661	1.04112	1.06723	1.03869	0.968149	0.994364	1.04805	CR_Cubist	1.08483
87	1.02432	1.02545	1.07439	0.972176	1.01801	1.07862	1.04956	1.00927	0.916657	1.02705	1.09416	1.07332	1.0863	0.906226	0.971431	1.11073	1.07177	1.03798	0.806318	1.01574	1.05375	1.00955	1.01177	0.946539	0.984095	1.10574	1.036	1.05929	0.946635	1.06399	DT_RF	1.11073
88	1.06346	1.06124	1.10223	1.00015	0.857931	1.16971	0.988176	1.1356	0.864771	1.0401	1.11623	1.08035	1.0836	0.936726	0.996248	1.08056	1.02699	1.02214	0.913603	1.01535	1.13421	0.993434	1.12011	0.875513	1.0565	1.08803	1.02076	1.05172	1.03766	1.07472	FDR_RF	1.16971
89	1.05522	1.09077	1.02338	1.03073	1.09091	1.17565	1.00817	1.06839	1.08972	1.20337	1.09055	0.779233	1.20688	1.05476	1.18122	1.09854	1.19659	1.11246	1.03591	1.09872	1.07146	0.876738	1.01177	0.906613	1.0747	1.08416	1.01085	1.0335	0.999603	1.07502	CR_Cubist	1.20688
90	1.15809	1.02216	1.13566	1.03998	1.17846	1.24158	1.00548	1.09922	1.00591	1.16669	1.12412	1.00599	1.19629	0.868174	1.12624	1.11409	1.00507	1.15532	1.20587	1.15395	1.11415	1.00548	0.676943	1.0845	1.08438	1.15271	1.00629	1.1423	0.882892	1.11482	FDR_RF	1.24158
91	1.05706	1.04732	1.07051	0.850827	1.06434	0.974052	1.03923	0.991665	0.834329	0.976022	0.981971	0.514905	1.1295	0.770016	1.03902	1.07996	1.14987	1.04832	0.802375	1.07202	0.956491	1.03334	0.37702	0.940872	1.00034	0.999574	0.997579	1.04357	0.86595	1.06898	DT_SVM	1.14987
92	1.17279	1.24042	1.22756	0.970326	1.19704	1.12933	1.21756	1.15101	0.782009	1.19286	1.09824	1.01165	1.24792	0.985995	1.03401	0.986853	1.24128	1.12775	0.786658	1.0115	1.04187	1.00911	0.36635	0.852147	0.876088	1.12361	1.00458	1.29285	0.816696	0.932297	SNV_Cubist	1.29285
93	0.976877	1.03291	1.0611	0.889907	1.03036	1.05698	1.06374	0.946817	0.962485	1.08367	1.05055	1.04398	1.03486	0.862681	1.06792	1.09444	1.12275	1.03122	0.930095	1.11477	1.03407	1.00015	1.10509	0.883878	1.05786	1.08668	1.06039	1.09015	0.77704	1.07966	DT_SVM	1.12275
94	1.13425	1.15172	1.07644	1.01304	1.14061	1.19661	0.647644	1.04702	1.32649	1.20414	1.07318	0.995616	1.10916	1.0026	1.11073	1.12367	1.14898	1.15617	1.14892	1.12097	1.14638	0.93225	1.14536	1.14375	1.12558	1.09428	1.08157	1.13627	0.921368	1.13097	FDR_GBM	1.32649
95	1.10771	1.15949	1.14621	0.953771	1.16215	1.30642	0.899269	1.01246	1.02306	1.21828	1.0912	1.04707	1.21099	1.09116	1.19307	1.31395	1.02991	1.27516	1.15691	1.26198	1.17578	1.10827	1.04396	0.937373	1.3407	1.20879	0.612576	1.23835	0.990775	1.32171	MSC_KELM	1.3407
96	0.99088	1.10447	1.09264	0.849846	1.03172	1.05531	1.102	1.02239	1.0875	1.02635	1.05453	1.01946	0.847184	0.920754	1.07555	1.15183	0.978239	1.15882	1.00068	1.01342	1.08589	1.05607	1.06385	1.10389	0.997529	1.07845	1.08213	0.93094	0.674635	1.02302	DT_Cubist	1.15882
97	1.04009	0.971818	1.05049	0.748536	1.06631	1.10016	1.16098	1.00092	0.762505	1.12174	1.03124	0.777316	1.10704	0.926101	1.03605	1.03628	0.880259	1.00834	0.88034	1.06406	1.11254	0.400992	1.08119	0.871962	1.06381	1.0386	0.988486	1.17974	0.916258	1.04997	SNV_Cubist	1.17974
98	1.0524	1.00498	0.98112	1.06238	1.12127	1.19308	0.764295	0.99892	1.02694	1.21423	1.05505	1.06327	0.98471	0.797213	1.04885	1.14586	0.888931	1.16297	1.11616	1.10299	1.0662	0.86944	0.99134	0.987745	1.11167	1.08834	1.00505	1.07888	0.953371	1.10633	FDR_KELM	1.21423
99	1.05099	1.01643	1.06185	0.855882	1.05682	1.10306	1.00857	1.10956	1.24806	1.12595	1.07952	0.934789	1.09646	1.05218	1.03224	1.09686	1.01359	1.07922	0.870734	1.11033	1.08751	1.00853	0.846744	0.999331	1.10483	1.13027	1.04699	1.06077	1.0597	1.10149	FDR_GBM	1.24806
100	0.899863	0.993354	1.01099	0.776221	0.920376	0.968857	0.971733	0.971078	0.823653	0.914908	0.977121	0.984625	1.01133	0.807126	0.870786	0.832845	0.930804	0.969751	0.808471	0.852608	1.00021	1.05894	0.98024	0.708979	0.855154	0.765266	1.03162	1.01594	0.741322	0.91198	MSC_SVM	1.05894

## Sheet: EC
Round	OR_RF	OR_SVM	OR_Cubist	OR_SGM	OR_KELM	FDR_RF	FDR_SVM	FDR_Cubist	FDR_SGM	FDR_KELM	CR_RF	CR_SVM	CR_Cubist	CR_SGM	CR_KELM	DT_RF	DT_SVM	DT_Cubist	DT_SGM	DT_KELM	MSC_RF	MSC_SVM	MSC_Cubist	MSC_SGM	MSC_KELM	SNV_RF	SNV_SVM	SNV_Cubist	SNV_SGM	SNV_KELM	BestCombination	RPDmax
1	1.43298	1.01656	1.97409	1.35074	2.32438	1.57155	0.984183	1.43102	1.90191	1.88568	1.75783	2.35166	1.60428	1.75181	2.15095	2.00709	1.18265	2.06036	1.8789	1.96567	1.71755	1.22022	1.76189	1.56551	2.1383	1.60006	1.6246	1.97361	1.84288	2.04931	CR_SVM	2.35166
2	1.37137	1.72308	1.97695	1.30438	1.93821	1.95826	1.05709	1.52178	1.95638	2.10982	1.56886	2.07321	2.0344	1.36252	2.07336	1.86043	2.01438	2.06106	1.81384	2.02951	1.44844	1.024	2.20528	1.58393	1.62677	1.6728	1.8251	2.04667	1.6908	2.17409	MSC_Cubist	2.20528
3	1.70206	1.44167	1.86145	1.61946	1.44294	1.98946	1.79921	1.68797	1.57337	1.33557	1.8834	2.38273	1.67025	1.57015	1.50995	1.7865	1.37705	1.50974	1.71093	1.16083	1.80327	0.99689	1.86889	1.58413	1.36233	1.66224	0.974791	1.67998	1.50126	1.3571	CR_SVM	2.38273
4	1.44237	1.38182	1.62032	1.246	1.5439	1.63972	1.54689	1.37965	1.5281	1.80971	1.35534	1.62271	1.49782	1.40753	1.71073	1.7719	1.13213	1.68227	1.70559	1.32575	1.43387	1.07973	1.84346	0.916236	1.81908	1.35385	1.10184	1.79885	1.48771	1.57644	MSC_Cubist	1.84346
5	1.42769	2.06858	1.63299	1.42522	1.77543	2.04652	1.33387	2.17101	1.86014	1.83209	1.57767	1.91013	1.61493	1.78457	1.84741	1.82681	1.45721	1.88721	2.00714	1.96733	1.31675	1.16273	1.46232	1.19556	1.7921	1.48775	1.59858	1.77445	1.48531	1.90283	FDR_Cubist	2.17101
6	1.63961	1.22802	2.22422	1.73463	1.68904	2.15757	1.97891	1.51757	2.09622	1.40098	1.81607	1.02344	2.37462	2.39143	1.92186	1.82687	1.86019	1.49462	1.34008	1.41417	1.49783	0.949005	1.78085	1.35466	1.66808	1.48747	2.51048	1.95682	1.42927	1.68747	SNV_SVM	2.51048
7	1.52785	1.33435	1.42626	1.62853	1.63264	1.75947	0.99213	1.56626	1.43752	1.68093	1.47631	1.48719	1.94804	1.37174	1.67767	1.85606	1.66753	1.93281	1.9347	1.9003	2.00176	0.945942	1.87493	1.40722	2.02287	1.94938	1.12622	1.96089	2.00281	1.91725	MSC_KELM	2.02287
8	1.32439	1.87275	2.14958	1.48912	1.22691	1.96129	1.48514	1.21218	1.46087	1.60734	1.56298	1.5143	1.41155	1.36206	2.02478	2.17138	2.34906	2.00317	2.14501	1.72379	1.43477	1.63804	1.84744	1.43486	2.10828	1.77161	1.93702	1.86783	1.65604	2.10253	DT_SVM	2.34906
9	1.96384	1.23366	2.21607	1.93268	1.7001	2.05866	0.975505	1.32491	1.79157	1.99269	2.57331	2.09267	2.48937	1.91125	2.17813	2.33364	1.46379	2.45803	1.67845	1.76338	1.82647	0.974912	1.77708	1.5776	1.69463	1.92045	1.76755	2.14148	1.84984	1.97805	CR_RF	2.57331
10	1.81602	2.42747	2.48227	1.87648	2.47281	1.72982	2.03213	1.529	1.87148	2.53525	1.68309	1.47683	2.22407	1.28635	2.85653	1.90107	1.54445	2.31553	1.75104	2.23957	1.4736	1.59551	1.20645	0.798281	2.53498	1.96803	2.38474	2.57143	1.49278	2.59492	CR_KELM	2.85653
11	1.58036	1.48688	1.94153	1.54162	1.63793	1.76586	1.9415	1.70746	1.51824	1.93664	1.59996	1.9357	1.62883	1.58385	1.86296	1.81532	1.9122	1.8746	1.54833	1.84708	1.2872	0.982682	1.65639	1.30908	1.72171	1.61222	1.10308	1.90595	1.6206	2.00843	SNV_KELM	2.00843
12	1.63935	1.36792	2.02403	1.78694	1.49689	1.61884	1.46773	1.38605	1.55752	1.62592	1.73486	1.53616	1.82339	1.54183	1.70287	1.98253	1.05652	2.07274	1.71377	1.61428	1.52584	0.976141	1.96796	1.2955	1.57598	1.67638	1.46134	1.9625	1.56002	1.80443	DT_Cubist	2.07274
13	1.34842	1.736	1.7306	1.39157	1.88844	1.68751	1.81289	1.284	1.29406	1.80794	1.41318	1.17154	1.60764	1.22387	1.99136	1.45824	1.67552	1.86093	1.8421	1.89373	1.46336	0.948811	1.63364	1.12829	1.74112	1.53238	1.19436	1.79643	1.53815	1.71772	CR_KELM	1.99136
14	1.60518	0.971725	1.96137	1.53328	1.78209	1.82725	1.68737	1.86898	1.69989	2.08359	1.55781	1.17473	2.03101	1.03442	2.00845	1.69473	2.15905	2.03255	1.82533	1.96859	1.43035	1.15182	2.22205	1.28347	1.77701	1.38067	1.96834	2.09823	1.56397	2.01074	MSC_Cubist	2.22205
15	1.9151	2.03711	2.31475	1.78642	1.78119	1.84744	0.977318	1.56783	1.78541	1.77569	2.38254	1.14228	3.42249	1.41405	2.47177	1.88055	2.20681	2.35936	1.85261	1.81255	1.41266	1.83654	1.27099	1.34249	1.04019	1.40186	1.65433	2.26533	1.39749	1.47006	CR_Cubist	3.42249
16	1.5306	1.32781	2.10961	1.50745	1.76357	1.8069	1.96019	1.53234	1.73471	1.91884	1.59839	1.80113	2.00101	1.85864	1.81399	1.67719	2.03497	2.10897	1.8925	1.80398	1.56264	0.96692	1.66922	1.21774	1.75228	1.59619	1.04385	1.93678	1.5173	1.38075	OR_Cubist	2.10961
17	1.39413	1.37802	1.85633	1.46469	1.84712	1.71442	1.7795	1.26623	1.90028	1.82493	1.72503	2.09748	2.0754	2.21663	1.88861	1.8637	2.50208	2.24679	1.99707	1.73292	1.25492	1.01834	1.93215	1.53729	1.48845	1.49541	1.10862	1.98056	1.29193	1.74295	DT_SVM	2.50208
18	1.4469	1.28176	1.75286	1.46705	1.75051	1.93153	1.91739	1.29497	1.90268	1.69097	1.52675	1.59618	1.71478	1.70336	1.79289	1.81234	1.57887	1.82445	1.74685	1.64348	1.32621	1.13057	1.70506	1.20867	1.72571	1.48548	1.67429	1.79082	1.47847	1.72738	FDR_RF	1.93153
19	1.49363	1.85674	1.79007	1.47879	1.73759	1.73317	1.73777	1.5248	1.70882	1.84192	1.57696	1.8067	1.9702	1.95694	2.03928	1.60995	2.01268	1.71826	1.90394	2.00956	1.3714	0.96309	1.65888	1.17687	1.85369	1.51899	1.13502	1.85857	1.4149	1.74745	CR_KELM	2.03928
20	1.66839	2.44206	1.80215	1.39486	1.9976	1.74525	1.30197	1.50833	1.44577	1.85615	1.79003	1.32982	1.09177	1.39093	2.34518	1.8177	1.73636	2.18436	1.67042	2.26752	1.34041	0.961966	1.61804	1.48524	2.19565	1.90001	1.44517	2.12417	1.31001	1.85803	OR_SVM	2.44206
21	1.53566	1.32796	1.8595	1.37019	2.02779	1.84689	1.91832	1.58434	1.91249	1.8378	1.52324	1.59916	1.79716	1.69293	1.88847	1.72972	1.09215	1.82054	1.3424	1.85382	1.46653	1.1285	1.46509	1.5464	1.85863	1.47362	0.955498	1.46917	1.2854	1.70417	OR_KELM	2.02779
22	1.7125	2.19258	1.87641	1.70706	1.65457	1.54283	1.59519	1.40289	1.78066	1.58801	1.88098	1.93707	1.84583	1.85767	1.89295	1.72576	1.02914	1.75731	1.71634	1.67283	1.49724	0.932078	1.45953	1.77325	1.59764	1.67654	0.938699	1.97681	1.68868	1.63812	OR_SVM	2.19258
23	1.40049	0.956905	1.95621	1.40976	1.81582	1.8653	1.89657	1.30914	1.90314	1.85874	1.37468	1.52	1.64114	1.42952	1.97372	1.5545	1.47463	1.81001	2.48333	2.03227	1.56505	0.958706	2.06561	1.42063	1.77093	1.59325	1.66274	2.27262	1.58973	1.80014	DT_GBM	2.48333
24	1.66682	1.46609	2.19794	1.62537	2.4467	1.82733	1.80829	1.83863	1.96531	1.90572	1.91411	2.29801	1.78768	1.78266	2.09285	1.68124	1.16092	2.02834	1.77722	2.07882	1.66273	2.03723	2.07516	1.79016	1.88688	1.5186	1.25469	2.29489	1.62422	2.01612	OR_KELM	2.4467
25	1.61444	1.30457	1.69727	1.58064	1.49482	1.56042	1.05132	1.38088	1.52942	1.73417	1.71641	1.7982	1.81397	1.37446	1.66094	1.58979	0.968288	1.9056	1.32545	1.76327	1.28123	0.967814	1.62341	1.08282	1.22592	1.3862	1.12193	1.89993	1.36807	1.69389	DT_Cubist	1.9056
26	1.39784	1.37009	2.02424	1.71048	1.96024	1.83174	0.977718	1.40738	1.85702	2.0306	1.5205	1.05584	1.76413	1.46664	1.86067	1.88574	1.62422	2.65641	1.78966	1.87837	1.9049	2.14469	2.60046	1.26243	1.56384	1.5846	0.97763	2.34492	1.02809	2.24314	DT_Cubist	2.65641
27	1.30336	1.63065	2.08138	1.34214	1.89031	1.82372	0.984818	1.57169	1.43729	2.05881	1.58752	0.960022	1.74716	1.55554	1.81258	1.7933	2.02519	2.33673	1.79943	1.73942	1.92499	1.51007	1.88359	1.47742	1.97481	1.76718	1.60114	2.14099	1.35213	1.83495	DT_Cubist	2.33673
28	1.54305	1.48333	1.59877	1.61006	1.86847	1.72904	0.97557	1.3421	1.83304	1.90964	1.84816	1.87744	1.86825	1.72255	2.47829	1.64432	1.17173	1.81331	1.71697	2.23012	1.6505	0.988878	1.95926	1.77219	2.16195	1.82987	1.64752	1.79409	1.71845	2.18704	CR_KELM	2.47829
29	1.80648	1.78358	2.22497	1.62624	1.60953	1.94644	1.71616	1.45443	1.75915	2.16986	1.72396	1.74451	2.09285	1.75639	2.13567	1.74732	2.02982	2.06815	1.98678	2.2418	1.43391	0.996776	2.05259	1.55082	0.789947	1.74493	1.02512	2.15035	1.5706	2.28626	SNV_KELM	2.28626
30	1.3633	1.62919	1.94616	1.58678	1.78491	1.7646	1.84228	1.69574	2.08844	2.02115	1.58814	1.88797	2.05033	1.82965	1.94394	1.61013	0.964839	1.92833	1.44207	1.81441	1.28647	0.960493	1.79894	1.04008	1.92704	1.48449	1.35723	2.08958	1.3862	1.75243	SNV_Cubist	2.08958
31	1.57889	1.73392	1.87678	1.56926	1.55146	1.80324	1.55159	1.56304	1.60649	1.46884	1.69531	1.80808	1.45795	1.42371	1.54252	1.65552	0.995864	1.75389	1.58549	1.71182	1.47393	0.999879	1.67496	1.56005	1.52817	1.56999	0.999044	1.81673	1.58901	1.76025	OR_Cubist	1.87678
32	1.60926	0.977257	1.61763	1.29264	1.69137	1.90944	1.46303	1.75484	1.7275	1.9652	1.66104	1.62819	1.60824	1.53139	1.84334	1.85449	0.977163	1.83172	1.1303	2.07665	1.55016	1.6624	2.22027	1.42628	2.04065	1.64557	1.87763	1.8127	1.68281	2.04839	MSC_Cubist	2.22027
33	1.50478	1.65602	1.86247	1.40487	1.59468	1.67148	0.970087	1.39761	1.70161	1.74775	1.5864	2.56443	1.62453	1.6824	1.68505	1.31002	1.97498	1.70674	1.6009	1.65623	1.44698	1.08421	1.67769	1.88706	1.79438	1.55301	2.15815	1.83627	1.60674	1.5996	CR_SVM	2.56443
34	1.55056	1.59026	1.97227	1.62496	1.78257	1.89639	0.961214	1.17604	1.86256	1.72897	1.73141	0.994307	1.61442	1.7546	1.58426	1.70293	0.959425	2.37439	1.99827	1.61381	1.37949	1.38802	1.79937	1.26875	1.61376	1.69961	1.64066	1.63906	1.51775	1.59217	DT_Cubist	2.37439
35	1.54018	2.18631	1.97049	1.48407	1.87138	1.82185	0.974084	1.48326	1.48467	1.53903	1.99402	2.03406	1.68071	1.66697	1.66334	1.7512	2.16837	1.69696	1.64985	1.59129	1.38343	0.970385	1.66908	1.39084	1.51728	1.44235	2.20325	1.76567	1.20974	1.61923	SNV_SVM	2.20325
36	1.71117	1.46088	1.98422	1.58523	1.85657	1.87938	1.21551	1.60425	1.70923	1.86479	1.85565	1.69734	1.72983	1.71314	1.84205	1.7067	1.08695	2.05771	1.96852	1.61144	1.46708	0.972131	1.71005	1.19585	1.80606	1.79149	1.736	1.96287	1.68922	1.97678	DT_Cubist	2.05771
37	1.45977	0.963238	1.89302	1.54065	1.4393	1.76299	1.98563	1.26759	1.50909	1.59526	1.66581	1.77007	2.02639	1.74397	1.80693	1.64696	1.6829	2.08458	1.55543	1.92686	1.59937	0.660382	1.63873	1.36343	1.33219	1.49797	0.96268	1.58616	1.31813	1.86955	DT_Cubist	2.08458
38	1.39582	1.70772	1.84549	1.38919	1.49314	1.7776	1.45772	1.65924	1.51734	1.90292	1.46778	1.58516	2.15812	1.71198	1.98306	1.62994	0.965976	1.89281	1.45513	1.79292	1.31444	0.965328	1.89732	0.997635	1.78578	1.54879	1.95131	1.96259	1.63169	1.87469	CR_Cubist	2.15812
39	1.47192	0.980479	2.10516	1.78161	2.18212	1.91007	1.80332	1.34551	2.03835	2.09538	1.59457	1.06802	2.2737	2.07936	2.18851	2.15425	1.39064	2.22983	1.80265	1.97189	1.64891	1.4135	2.16707	1.24846	1.92976	1.65315	0.983987	2.24065	1.61711	2.08932	CR_Cubist	2.2737
40	1.31813	1.06655	2.37528	1.64686	2.29718	2.37809	1.53257	1.92926	2.01836	2.25548	1.58799	1.77229	1.94655	1.58064	2.13565	1.94254	1.75282	2.42895	2.04263	2.39325	1.60006	0.937617	1.91645	1.52274	2.36542	1.80562	1.92752	2.18263	1.92158	2.26413	DT_Cubist	2.42895
41	1.714	1.89067	2.30805	1.89102	2.01231	2.15602	1.76537	1.5386	1.76513	2.10913	1.99189	1.93046	2.70171	1.70196	2.16154	1.90032	1.73236	2.25415	2.06995	2.21399	1.46986	0.968561	1.61237	1.49624	1.93263	2.11771	1.83827	2.43992	1.93036	2.11219	CR_Cubist	2.70171
42	1.21339	1.46144	1.6569	1.33429	1.57131	1.98174	1.50177	1.07145	1.62854	2.20578	1.43715	1.18644	1.3764	1.43403	1.45292	2.25943	1.94207	1.53425	1.67677	1.79276	1.36775	1.28486	1.23177	1.33807	2.0511	1.95322	1.0034	1.96117	1.70135	1.93547	DT_RF	2.25943
43	1.64105	1.26457	1.7729	1.59249	1.80473	1.86545	1.75616	1.46315	1.95205	1.94177	1.76174	1.75474	1.98953	1.7824	1.72801	1.74072	0.988312	1.78826	1.6751	1.81474	1.45212	1.45091	1.8026	1.53024	1.96294	1.66786	1.78903	1.84961	1.69975	1.72944	CR_Cubist	1.98953
44	1.6852	1.93042	1.76253	1.22147	1.77537	2.03378	0.983716	1.96147	2.03799	1.96934	1.73665	1.08909	1.82799	1.88097	2.04392	2.03031	0.993759	1.84004	1.79536	1.83599	1.49937	0.98751	2.07612	0.997931	2.00118	1.56986	1.15167	1.94191	1.50523	1.84621	MSC_Cubist	2.07612
45	1.59638	0.975611	1.91093	1.69736	1.7927	1.94092	1.78872	1.59086	1.77148	1.69381	2.18333	1.78056	2.26246	1.66136	1.89422	1.82261	1.72939	2.01053	1.74122	1.65061	1.23154	1.11692	2.01827	1.02244	1.67736	1.74305	1.29294	1.76467	1.37522	1.62234	CR_Cubist	2.26246
46	1.4689	1.3538	2.01696	1.41811	1.85525	1.80001	1.03228	1.43386	1.72021	1.65264	1.64789	1.57659	2.0528	1.76878	1.64991	1.51962	1.3618	1.76102	1.60242	1.78802	1.51277	1.14663	1.78651	1.55576	1.84199	1.41914	1.98946	1.9495	1.46394	1.80892	CR_Cubist	2.0528
47	1.31319	2.16255	2.39561	1.48998	1.73454	2.01688	2.02365	1.78674	2.0131	2.33588	1.92354	2.81395	2.65344	1.90656	2.18169	1.84501	2.52062	2.46646	1.84868	2.11853	1.41434	0.979703	2.15387	0.973154	2.06947	1.47376	2.36033	2.03246	1.57972	2.14075	CR_SVM	2.81395
48	1.47483	1.36818	1.92483	1.58707	1.6834	1.72855	1.60223	1.87951	1.70606	2.05035	1.7328	1.60581	1.81548	1.72902	1.86908	1.7222	1.39655	1.99376	1.70138	1.66409	1.47171	0.96052	1.80353	1.08222	1.79339	1.55483	1.94161	1.85638	1.52859	1.54184	FDR_KELM	2.05035
49	1.46305	1.37986	1.92768	1.66392	1.39909	1.75485	1.92644	1.52259	1.55461	1.27546	1.86442	1.08986	2.00009	1.6585	1.71747	1.91309	1.77357	2.27082	1.42937	1.4953	2.0905	0.966809	2.03107	1.68805	1.87798	1.90504	0.968787	2.05054	1.28362	1.68731	DT_Cubist	2.27082
50	1.43902	1.47392	2.00644	1.34629	2.15038	1.75422	2.0777	1.36041	1.98292	2.01059	1.75374	1.86249	1.92726	1.72009	2.19015	1.66042	2.12514	1.97979	1.7323	1.9768	1.46052	1.01457	1.34034	1.21251	0.535339	1.65024	1.07226	1.91121	1.51403	1.9833	CR_KELM	2.19015
51	1.44827	2.58762	1.88353	1.55902	1.67815	1.76953	2.05536	1.56015	1.90925	1.98556	1.62317	2.15467	2.12191	1.57179	1.60112	1.61679	1.00328	2.27878	1.51061	1.8196	1.46196	1.11684	1.56149	1.44295	1.35489	1.64692	0.976758	1.97381	1.45134	1.71138	OR_SVM	2.58762
52	1.56185	1.80211	1.97792	1.69627	1.67969	1.81022	2.49157	1.46902	1.97522	1.99248	1.67703	1.44581	1.82457	1.40057	1.95955	1.76844	2.57858	2.12375	1.79406	1.71215	1.49926	0.980992	1.64486	1.32387	1.64595	1.449	1.89854	1.53387	1.54517	1.67618	DT_SVM	2.57858
53	1.84073	1.68025	2.27308	1.67112	2.01283	2.0925	1.80461	1.43681	1.97625	2.06501	1.823	2.12364	1.12485	1.26638	1.43374	1.8141	1.09173	2.15186	2.03038	1.7769	1.98797	1.28966	2.35999	1.41465	1.6679	2.06836	1.26544	2.46812	1.57501	1.91901	SNV_Cubist	2.46812
54	1.31773	1.35215	1.98762	1.29713	1.76134	2.12852	1.73321	1.89309	2.1263	1.90812	1.51044	1.69095	2.20769	1.8139	1.83522	1.96041	0.946077	2.23456	1.28341	1.96725	1.31614	0.918991	2.01407	1.50305	0.913289	1.5316	0.945881	2.24703	1.5063	1.75491	SNV_Cubist	2.24703
55	1.27249	1.98225	1.84839	1.43568	1.86736	1.76092	1.02751	1.46802	1.68062	1.66902	1.39554	2.24362	1.21996	1.59012	1.82529	1.96983	1.57586	1.98772	2.03866	1.78983	1.50262	0.985099	1.86043	1.566	1.19639	1.31058	1.76923	1.94987	1.35004	1.85032	CR_SVM	2.24362
56	1.90564	1.62232	2.22968	1.44419	1.51977	2.14839	2.13324	1.12495	1.79624	2.61828	1.9351	2.44268	2.52434	1.94384	2.5269	2.18059	2.12589	2.84686	2.38851	3.06234	1.50496	1.05057	2.01662	1.4112	1.80813	1.92383	1.77164	2.81572	1.29189	2.3938	DT_KELM	3.06234
57	1.35348	1.8599	2.45052	1.25719	1.83796	1.43861	1.51308	1.25455	1.91764	2.01113	1.43923	1.91156	2.12045	1.62479	1.93264	1.6776	1.25684	2.19125	2.0435	1.67815	1.54779	0.973288	1.76872	1.40258	1.96463	1.82201	1.42884	2.49447	1.67704	2.13211	SNV_Cubist	2.49447
58	1.57077	1.13894	2.21595	1.82315	1.52408	1.94441	1.71954	1.60889	1.99517	2.34203	1.86177	0.964648	2.0224	2.07326	1.82153	1.77523	2.33961	2.12191	1.61995	2.07099	1.30472	0.960906	2.20607	1.63401	2.10133	1.64469	1.44697	2.01732	1.68439	2.0807	FDR_KELM	2.34203
59	1.45036	1.92983	1.73083	1.52722	1.58518	1.90041	2.603	1.60853	1.89059	1.7698	1.67593	2.25554	1.97762	1.92516	1.71135	1.80606	1.71912	2.0139	1.79924	1.54899	1.47465	1.21081	1.79132	1.31607	1.46736	1.56635	1.70944	1.72185	1.55367	1.53304	FDR_SVM	2.603
60	1.43005	1.60289	1.80331	1.54153	1.76096	1.57738	1.62591	1.22982	1.5692	1.85753	1.44224	1.48029	1.76808	1.49255	1.81092	1.54644	1.76752	1.80846	1.77798	1.80018	1.47616	0.983606	1.81276	1.83234	1.80873	1.49194	1.09347	1.93519	1.60606	1.74662	SNV_Cubist	1.93519
61	1.76934	0.935709	1.82432	1.68218	1.72499	1.84942	1.55204	1.48352	1.61192	1.425	1.72818	1.89585	1.67113	1.54928	1.75462	1.94103	1.7539	2.02794	1.50172	1.60004	1.6037	1.02298	1.91212	1.0811	1.72414	1.69932	1.50521	1.55643	1.41965	1.53755	DT_Cubist	2.02794
62	1.3277	1.48553	1.95809	1.46677	1.67344	1.62882	0.935865	1.3214	1.51509	1.96099	1.71972	1.00192	2.07579	1.66251	2.32585	1.74939	1.87727	1.97025	1.43311	1.83417	1.23852	0.935291	1.79299	1.85114	2.03965	1.62464	1.11394	1.97985	1.74679	1.85339	CR_KELM	2.32585
63	1.60431	1.11738	1.71825	1.16794	1.74148	1.78443	1.37813	1.91564	1.61834	1.44492	2.0473	1.9663	1.70677	1.92103	1.7827	1.75839	1.41456	1.69117	1.72861	1.39489	1.50334	0.940467	1.72485	1.25271	1.51823	1.44789	1.49508	1.29906	1.44153	1.50809	CR_RF	2.0473
64	1.4177	1.42253	2.00888	1.63111	1.20449	1.61458	1.45445	1.07342	1.60344	1.83771	1.5237	1.44955	1.48669	1.31772	1.55496	1.73771	1.29363	1.77015	1.35662	1.39532	1.5259	1.12777	1.8308	1.5075	1.98653	1.58478	0.9742	1.98865	1.12741	1.4342	OR_Cubist	2.00888
65	1.24669	1.58285	2.25481	1.77103	1.85708	1.8378	1.34448	1.45964	1.74857	2.03529	1.53123	1.05457	2.04984	1.50678	1.89809	1.84161	1.37033	2.29059	1.68185	1.79354	1.35676	0.977082	2.08774	1.38529	1.4014	1.91802	1.88643	1.95669	1.84096	1.52831	DT_Cubist	2.29059
66	1.61864	1.06517	1.85304	1.45749	1.62448	1.87743	1.47517	1.83437	1.6771	1.69703	1.85453	1.30804	1.963	1.5858	1.64191	1.75925	1.34831	1.88587	1.58407	1.6764	1.71661	0.969587	1.42771	1.42042	1.69321	1.58927	1.57525	1.9633	1.46317	1.75778	SNV_Cubist	1.9633
67	1.63484	1.59235	2.26403	1.67415	1.47877	1.66192	2.01999	1.63744	1.57667	1.95158	1.62816	1.13225	2.65967	2.1183	2.06456	2.06759	1.52234	2.19081	1.91119	1.95757	1.68286	1.01348	2.71476	1.17209	1.70013	1.52802	2.32676	2.39616	1.38585	2.01728	MSC_Cubist	2.71476
68	1.39046	0.984209	2.01349	1.54619	1.6727	1.6507	1.77443	1.48307	1.3592	1.76179	1.38461	1.26074	1.74666	1.50717	1.40084	1.55728	1.43475	1.59842	1.55049	1.48027	1.41075	0.986506	2.1963	1.10782	2.10587	1.28801	1.89796	1.95268	1.21587	1.60807	MSC_Cubist	2.1963
69	2.07892	0.965784	2.45302	1.54425	1.28863	2.32216	2.03651	1.96712	2.01808	2.08497	1.80062	1.26652	1.8648	1.53169	1.37027	2.34248	1.68465	2.10167	1.92749	1.58234	1.87303	0.965968	1.85493	1.80612	1.78524	1.62883	1.19795	1.8663	1.97981	1.16219	OR_Cubist	2.45302
70	1.53592	1.83885	1.90091	1.44962	1.99602	1.85744	1.14732	1.44091	1.68208	1.82474	1.81799	2.2143	1.99855	1.82863	1.75922	1.90723	1.1321	1.97742	2.17076	1.85894	1.50394	0.985844	1.66145	1.46753	1.8534	1.76597	1.17103	1.85028	1.63376	1.84592	CR_SVM	2.2143
71	1.52741	1.49796	2.00576	1.69264	1.76539	2.05563	1.58359	1.87018	2.04015	1.50578	1.80602	1.53226	1.96197	1.6631	1.55332	2.07745	2.03254	2.24176	2.13432	1.81652	1.68051	0.895757	1.8215	1.24988	1.527	1.87506	2.12433	1.98152	1.58106	1.69331	DT_Cubist	2.24176
72	1.34589	1.50161	1.8587	1.79345	1.85124	2.05917	1.58897	1.54736	1.48994	2.1622	1.67615	2.18076	1.93189	1.61141	2.04092	1.70294	1.67734	2.13299	1.43175	1.64257	1.84436	1.20342	1.83408	1.51959	1.68132	1.91237	1.916	2.17846	1.95063	1.81891	CR_SVM	2.18076
73	1.49935	0.955561	1.86515	1.53285	1.97919	2.00772	1.41024	1.43712	1.81994	1.84457	1.57419	1.47532	1.83873	1.65388	1.8014	1.70695	1.58937	1.69615	1.67781	1.84975	1.44438	1.49322	1.62381	1.43903	1.88243	1.49759	1.03494	1.85711	1.68963	1.93089	FDR_RF	2.00772
74	1.20507	1.85808	1.92328	1.3143	1.94607	1.74216	2.26707	1.51948	1.61703	2.03765	1.52488	2.23039	1.98227	1.65193	2.1713	1.44443	1.75682	1.98123	1.4431	1.99526	1.71693	0.978159	1.76487	1.61495	1.90461	1.63986	1.97094	1.8297	1.73452	1.80092	FDR_SVM	2.26707
75	1.63339	1.8529	2.17518	1.73776	2.05855	2.08182	2.00015	1.43648	1.91573	1.89891	1.79694	1.65089	1.99078	1.80066	2.27342	2.12674	1.66619	2.16315	1.93133	1.81396	1.45286	1.3703	1.75137	1.49929	1.76983	1.72307	1.78521	2.06	1.58833	1.72228	CR_KELM	2.27342
76	1.3162	1.03794	1.8177	1.44341	1.80996	1.95633	0.960627	1.60108	2.13425	1.90308	1.42972	1.18699	2.04129	1.69154	1.89412	1.23377	0.974963	1.89177	1.37251	1.59337	1.47942	1.04508	1.83067	1.34306	1.58748	1.47726	1.43595	1.88672	1.43761	1.57715	FDR_GBM	2.13425
77	1.38313	1.73312	1.89371	1.43097	1.736	1.74479	1.86058	1.38643	1.68076	2.33116	1.81255	1.67885	2.20242	1.9462	1.9877	1.76476	1.79377	1.96114	1.72165	2.21365	1.37671	0.925516	1.8726	1.8988	1.98914	1.91576	1.92977	2.12649	1.85676	2.29824	FDR_KELM	2.33116
78	1.40443	2.15558	2.14696	1.37827	1.95266	1.94807	1.09255	1.90773	1.78147	1.68732	2.01175	2.05747	1.92157	1.58587	2.05616	1.89737	1.90131	2.10955	1.63935	1.56747	1.58165	0.368134	1.79372	1.00588	1.50374	1.35113	1.64618	2.11904	1.29747	1.73112	OR_SVM	2.15558
79	1.74046	1.40832	1.44655	1.76715	2.23475	1.5534	0.971607	1.60224	1.1943	1.55665	1.12386	1.75837	1.56372	1.49457	1.53682	2.11681	1.59064	2.44728	1.24897	1.52867	1.45791	0.949528	1.03972	1.69821	1.46223	2.11937	1.27742	2.19728	1.47435	1.36351	DT_Cubist	2.44728
80	1.59139	0.972273	1.94391	1.67495	1.7227	1.94938	2.29465	1.54467	1.66371	2.19195	1.77664	1.72682	2.11849	1.51593	1.91552	1.61455	1.76586	2.05227	1.50392	1.96248	1.41565	1.92319	2.21354	1.41561	2.05284	1.57754	1.45059	2.03524	1.4301	1.93408	FDR_SVM	2.29465
81	1.81209	0.963511	2.23623	1.80221	2.02921	2.11833	2.24449	1.55693	1.75538	2.07261	1.77141	2.37285	1.65652	1.85676	1.6363	2.03696	2.05752	2.76393	2.50984	2.22123	1.67546	1.82823	2.2757	1.51315	1.96746	1.83296	0.964377	1.94371	1.36424	2.0468	DT_Cubist	2.76393
82	1.2171	1.36075	1.97099	1.34507	1.28128	1.73278	1.23232	1.30651	1.74076	1.78832	1.46615	0.967869	1.43728	1.58244	1.44743	1.98516	1.5869	2.09837	2.60893	1.63252	1.76999	1.72928	1.9661	1.70479	1.6723	1.92958	1.71194	2.09015	1.53784	1.79195	DT_GBM	2.60893
83	1.5579	1.3811	2.09004	1.72902	2.17427	2.24659	2.54758	1.78939	2.24547	2.53361	1.72661	2.47691	2.5124	1.97822	2.60449	2.11749	2.54378	2.73247	2.41666	2.21962	1.68933	0.945079	1.96731	1.3433	2.36688	1.86664	1.70271	2.21426	2.19921	2.37083	DT_Cubist	2.73247
84	1.58127	0.984112	2.04429	1.66282	1.73907	1.90529	1.98403	1.52344	1.91257	2.06697	1.67625	1.21409	1.94539	1.88123	1.91871	1.97792	1.10298	2.20686	1.86407	2.00368	1.43603	0.981653	1.61884	1.30941	1.72337	1.70198	1.52469	1.65494	1.5381	1.89171	DT_Cubist	2.20686
85	1.50101	1.32142	2.92793	1.54404	1.9171	2.45301	2.00698	1.3838	2.31731	2.11116	1.76453	1.34407	2.70601	1.71624	1.85553	2.44638	2.2126	2.89299	1.68535	1.96386	1.52374	0.970473	1.81965	1.15815	1.56943	1.84992	1.91105	2.46096	1.47535	1.89174	OR_Cubist	2.92793
86	1.6356	1.50053	1.78082	1.64307	1.76834	1.9216	1.01615	1.52723	1.72055	2.07653	1.23491	1.43994	1.58205	1.41377	1.45298	1.37604	1.23706	1.83494	1.32211	2.52685	1.94987	0.850607	1.81583	1.46389	1.11813	1.59708	0.985617	1.8401	1.52696	1.72625	DT_KELM	2.52685
87	1.41369	1.21348	1.73794	1.46338	1.85346	1.95912	1.76648	1.46444	1.91907	2.08483	1.73826	1.14669	1.93215	1.74868	1.90791	1.6617	0.95914	2.15249	2.27737	2.01908	1.2246	0.962053	1.63471	0.971659	1.40223	1.51205	1.54094	1.88692	1.49198	1.77616	DT_GBM	2.27737
88	1.6171	1.02624	1.9477	1.48556	1.92038	1.92009	1.84811	1.50524	2.24288	1.89499	1.93141	1.46492	1.94195	1.72839	1.96982	1.74069	0.990679	1.86144	1.83606	1.87376	1.64857	1.39937	1.72653	1.73179	2.03861	1.68898	1.748	1.92679	1.61411	1.87167	FDR_GBM	2.24288
89	1.23333	1.26437	1.78136	1.32535	1.50411	1.64599	1.52513	1.44158	1.58045	1.67163	1.49454	1.67194	1.57534	1.43884	1.514	1.61952	1.61134	1.81707	1.82869	1.77654	1.55474	1.22357	1.6593	1.44198	1.83489	1.6362	1.20043	2.0216	1.42106	1.8249	SNV_Cubist	2.0216
90	1.38275	1.18834	1.76984	1.28638	1.65567	1.61447	1.68813	1.6043	1.74798	1.91759	1.58444	1.61937	1.6494	1.58818	1.81487	1.52745	0.941526	1.71564	1.39396	1.50072	1.30444	0.93924	1.42846	1.16616	1.53919	1.49463	1.58349	1.59955	1.33272	1.56065	FDR_KELM	1.91759
91	1.66174	1.88046	2.0944	1.62259	1.56164	1.54847	1.61671	1.37073	1.22593	1.76314	1.45538	0.971537	1.86558	1.32302	1.54597	1.72694	1.04292	1.95471	1.64323	1.33772	1.61112	0.970468	2.06999	1.43739	0.920034	1.7053	1.63894	1.68972	1.54564	1.36036	OR_Cubist	2.0944
92	1.61522	0.960807	2.01532	1.71572	2.06436	1.95723	2.07627	1.11888	2.08614	2.09641	1.83602	1.81184	2.35159	1.98613	2.11431	2.16117	0.960533	2.39231	2.86194	2.48178	1.28188	0.960576	1.50583	0.957423	1.81469	1.65197	1.97925	2.24721	1.66386	2.12856	DT_GBM	2.86194
93	1.45945	2.00516	2.05784	1.3474	2.00516	1.85381	1.31329	1.64199	1.62369	2.25935	1.40407	1.44147	1.43038	1.26837	1.45211	1.28432	1.83901	1.53745	1.48309	1.95732	1.9939	1.76895	1.80041	1.66773	1.58857	1.79992	1.67814	1.93383	1.50169	1.66203	FDR_KELM	2.25935
94	1.33421	1.18382	1.78826	1.43121	1.59525	1.7051	1.90728	1.37116	1.55128	1.76462	1.66857	1.89742	1.86626	1.62772	1.76335	1.7522	1.86059	1.91375	1.78281	1.68623	1.55808	0.961225	1.83956	1.07153	1.57248	1.56497	1.60915	1.82922	1.48792	1.56837	DT_Cubist	1.91375
95	1.38472	1.4151	1.76986	1.37646	1.3546	1.95686	1.00433	1.38635	1.56801	1.94643	1.45937	1.62632	1.57456	1.36987	1.508	1.46425	1.86227	1.76909	1.13651	1.45618	1.22275	0.999705	1.81058	1.72193	1.66443	1.24891	1.68598	1.71234	1.54189	1.67913	FDR_RF	1.95686
96	1.82944	1.3609	1.9595	1.658	2.2507	2.04405	1.69359	1.71835	1.74374	2.18839	2.06749	1.49605	2.47348	1.92946	1.5471	2.03203	1.92746	2.53338	1.39638	1.59184	2.0522	0.970319	2.08127	1.83629	2.39716	2.07865	1.65507	2.64277	1.75131	1.66799	SNV_Cubist	2.64277
97	1.60485	2.02243	2.24962	1.55325	1.46488	1.70148	1.58667	1.53058	1.7014	2.11458	1.62213	0.945779	2.04819	1.53815	1.50429	1.86966	1.80584	2.2086	2.24505	1.78243	1.67129	0.958545	2.02364	1.44754	1.73921	1.75775	1.59197	1.65238	1.66069	1.60266	OR_Cubist	2.24962
98	1.30814	1.70172	2.03132	1.44151	1.76823	1.9577	0.984097	1.57072	1.67966	1.74083	1.43561	1.57652	1.60566	1.50741	1.64303	1.70449	1.72699	1.88207	1.64883	1.87449	1.27145	1.6236	1.76831	0.904179	1.75058	1.71741	1.23162	1.73868	1.52588	1.79771	OR_Cubist	2.03132
99	1.4826	1.04233	1.73794	1.48814	1.64284	1.75793	0.947721	1.5755	1.45958	1.84495	1.63154	1.48919	1.87364	1.88	1.57207	1.58705	1.60496	1.95135	1.58186	1.87542	1.44856	1.12028	2.08851	1.08315	1.89	1.75718	0.95346	1.94457	1.23319	2.09035	SNV_KELM	2.09035
100	1.76921	1.57819	2.60506	1.50047	2.56567	2.47056	0.9676	1.95978	2.00905	2.34115	2.47882	1.7099	1.89676	2.42201	2.1865	2.09815	1.33358	2.61047	2.02658	2.16924	2.12404	1.21125	2.38813	2.07603	2.60573	2.02781	2.03636	2.27792	1.86677	2.58776	DT_Cubist	2.61047

## Sheet: ECG
Round	OR_RF	OR_SVM	OR_Cubist	OR_SGM	OR_KELM	FDR_RF	FDR_SVM	FDR_Cubist	FDR_SGM	FDR_KELM	CR_RF	CR_SVM	CR_Cubist	CR_SGM	CR_KELM	DT_RF	DT_SVM	DT_Cubist	DT_SGM	DT_KELM	MSC_RF	MSC_SVM	MSC_Cubist	MSC_SGM	MSC_KELM	SNV_RF	SNV_SVM	SNV_Cubist	SNV_SGM	SNV_KELM	BestCombination	RPDmax
1	1.35762	1.53571	2.63998	1.37011	2.28766	1.97674	1.09208	1.52928	1.68607	2.28109	1.53455	1.86193	2.06144	1.53445	2.94249	1.97054	0.945543	2.34666	1.90263	2.41795	1.58235	0.942325	2.19894	1.66839	2.11264	1.82702	1.59848	2.38365	1.96879	2.37234	CR_KELM	2.94249
2	1.36633	1.07044	2.19165	1.66673	2.12094	1.94171	1.66559	1.3732	1.58223	2.0992	1.58462	1.00943	1.72657	1.55868	2.03052	1.72717	0.931407	2.35977	1.70386	2.16972	1.35724	1.34817	1.53137	1.3155	1.46625	1.86716	1.37482	2.1949	1.91429	2.07626	DT_Cubist	2.35977
3	1.42196	1.31921	1.94602	1.55568	1.31699	1.93564	1.55441	1.70004	1.7082	1.53908	1.36438	1.54102	1.58256	1.36466	1.33526	1.54528	2.01704	1.75519	1.14306	1.46053	1.34272	0.907159	2.07134	1.06364	1.65854	1.54175	1.73646	1.60167	1.63471	1.53515	MSC_Cubist	2.07134
4	1.28082	1.19591	1.87645	1.36047	1.45409	1.81478	1.83973	1.09565	1.70273	1.92392	1.66506	0.875959	1.84856	1.52786	2.39043	1.94485	1.46135	2.12422	1.77029	1.86544	1.08657	0.975658	1.51956	1.36859	1.98046	1.49191	1.67888	2.24049	1.57261	2.33953	CR_KELM	2.39043
5	1.535	1.72873	2.04872	1.33665	1.91903	1.70262	1.1657	1.25184	1.5278	1.96514	1.70284	0.928562	1.95542	1.36132	1.79271	1.56114	2.19111	2.05432	1.6397	2.17032	1.44722	0.928015	1.53538	1.14131	1.75415	1.38299	0.928015	2.0821	1.23694	1.90301	DT_SVM	2.19111
6	1.31352	0.94117	2.02586	1.57933	1.31285	1.94055	1.23914	1.5131	1.71006	1.53653	1.50482	1.63165	1.94708	1.49882	1.71592	1.54399	0.916757	1.60372	1.6492	1.63891	1.27356	1.17771	1.3565	1.05202	1.63877	1.40429	1.68376	1.73163	1.62519	1.61198	OR_Cubist	2.02586
7	1.29884	1.53566	1.86563	1.48002	1.52281	1.87663	1.46698	1.55843	1.76662	1.68877	1.57242	0.900563	1.76046	1.50854	1.90802	1.38426	1.90337	2.00452	1.63991	1.85518	1.62866	1.0209	1.96772	1.61062	2.05915	1.63608	1.94181	1.7053	1.42024	2.19864	SNV_KELM	2.19864
8	1.37868	0.906871	1.64624	1.34836	1.4058	1.8121	1.42324	1.28001	1.85368	1.6031	1.22875	1.1269	1.47793	1.16121	1.56332	1.88408	0.928296	1.43025	1.81017	1.50779	1.35931	0.906869	1.50331	1.46986	1.61156	1.55683	1.06463	1.74425	1.43185	1.68224	DT_RF	1.88408
9	1.71306	1.5792	2.035	1.60618	1.89466	1.86382	1.76315	1.62198	1.95475	2.01587	1.92247	1.66552	1.94923	1.75796	2.12174	1.63042	1.18462	2.33868	1.88305	1.87544	1.4156	0.929995	2.31234	1.38467	1.1195	1.64709	2.06502	2.3116	1.4247	1.91665	DT_Cubist	2.33868
10	1.48858	1.72595	2.29488	1.68848	1.96793	1.80636	0.958963	1.45729	1.96477	2.04915	1.78363	2.42492	1.56329	1.47646	2.0364	1.61789	0.959507	2.18426	1.27838	1.96908	1.26189	1.08595	1.97233	1.03378	1.72975	1.68381	1.48075	1.91042	1.377	2.13164	CR_SVM	2.42492
11	1.8545	1.91971	2.47036	1.78117	2.12514	1.89959	1.9962	1.71972	1.62716	2.45752	1.89335	2.29821	2.20674	1.95545	2.27486	1.51779	1.50345	2.0154	1.701	2.38391	1.57868	0.946471	1.52852	1.39573	2.04345	1.70635	1.09486	2.01352	1.55466	2.11562	OR_Cubist	2.47036
12	1.38001	1.55284	2.06344	1.48635	1.97285	1.69731	0.909038	1.38933	1.84021	1.90822	1.52899	1.10247	1.9204	1.12886	1.74548	1.80752	1.03105	2.05805	1.7889	2.13983	1.16303	1.02899	1.89832	1.36534	2.16604	1.29421	0.909045	1.84839	1.2378	2.21993	SNV_KELM	2.21993
13	1.5624	1.57014	1.97957	1.58344	1.99134	1.93537	1.47768	1.47	1.74652	1.95273	1.54501	1.36713	1.9629	1.37284	2.21828	1.57833	1.99566	1.76611	1.60045	2.20398	1.40904	0.913989	2.0307	1.49991	2.01732	1.49766	1.42824	1.84296	1.58839	2.01309	CR_KELM	2.21828
14	1.49815	2.44294	2.2605	1.6045	1.92026	1.80666	1.05835	1.29718	1.75145	2.01043	1.37005	1.60992	2.10019	1.32484	2.09473	1.43504	1.05488	2.02512	1.78008	2.38914	1.42971	0.668129	1.85321	1.04754	2.50489	1.45549	1.50176	2.15195	1.64051	1.93007	MSC_KELM	2.50489
15	1.54707	1.45102	2.20611	1.22689	1.78541	1.97116	1.12942	1.58869	1.41339	1.99042	1.38618	1.85336	1.97802	1.40778	1.77519	1.92963	0.959075	2.40894	1.12545	2.02254	1.23714	0.616947	1.90308	1.18861	1.69302	1.69922	0.946221	2.31442	1.75964	1.62883	DT_Cubist	2.40894
16	1.45414	1.62099	1.68495	1.54435	1.8264	1.72127	0.951144	1.39321	1.62356	1.91372	1.22813	0.916761	1.82124	1.48278	1.62451	1.85885	1.01829	1.96424	1.78879	1.53058	1.37428	0.919829	1.72952	1.14485	1.96596	1.56718	1.39841	1.76169	1.50403	1.53026	MSC_KELM	1.96596
17	1.25862	1.30623	1.90599	1.24541	1.99738	2.06658	1.76019	1.71237	1.985	1.79024	1.56695	1.43937	2.00479	1.75996	2.30984	1.93466	0.935369	1.95976	1.88753	2.41729	1.36363	0.929105	1.50383	1.3934	1.79433	1.68454	1.38258	2.08411	1.27964	2.49493	SNV_KELM	2.49493
18	1.7023	1.46236	2.01566	1.51616	2.03921	1.96732	1.7971	1.39313	1.77392	2.09193	1.86769	0.897291	1.79103	1.3817	2.33049	1.85751	1.28708	2.2607	1.98259	2.34691	1.29059	0.895889	1.32138	1.77265	2.44143	1.70129	1.56711	2.05477	1.67779	2.15775	MSC_KELM	2.44143
19	1.65667	0.941391	2.0155	1.60634	1.82106	1.8688	0.995758	1.02516	1.50094	1.91981	1.67079	1.77027	1.83947	1.50959	1.90826	1.67874	1.60672	2.11689	1.74451	2.40504	1.39317	0.955829	2.01888	1.4881	1.48209	1.38122	1.34913	2.00932	1.37966	2.19094	DT_KELM	2.40504
20	0.967769	1.6109	2.02552	1.30874	1.89026	1.88204	1.63376	1.55828	1.97428	1.74945	1.65026	1.29003	1.60388	1.38285	1.85311	1.69314	1.91614	1.469	1.24177	1.50065	1.46993	1.21476	1.6882	0.962614	1.71552	1.40675	0.963057	1.70962	1.10097	1.74715	OR_Cubist	2.02552
21	1.53502	1.29175	2.1973	1.51113	1.72802	1.77048	1.57448	1.61151	1.64719	1.74927	1.52683	1.06729	1.72062	1.65351	1.93684	1.7565	0.948296	2.08791	1.79629	2.31466	0.955322	0.944658	1.77392	1.3092	2.11677	1.39871	1.28961	1.86515	1.42208	1.89577	DT_KELM	2.31466
22	1.64349	1.5521	1.72791	1.17112	1.78335	1.71502	1.27134	1.19161	1.87386	1.87032	1.68744	1.78354	2.05051	1.52446	2.03716	1.92435	0.904221	1.9912	2.4024	2.03362	1.81377	0.904215	1.81287	1.99129	2.15603	1.94731	0.904228	2.13271	1.97505	2.03974	DT_GBM	2.4024
23	1.43173	1.16037	2.12728	1.62616	1.70199	1.74892	0.91459	1.2395	1.69396	1.73922	1.58776	0.913966	1.93039	1.60205	1.7309	1.56083	1.58979	1.88327	1.7598	2.05595	1.35235	0.914351	1.85601	1.48204	2.17714	1.56889	0.914185	1.87741	1.52424	2.0925	MSC_KELM	2.17714
24	1.59929	0.994766	2.2226	1.65919	1.65691	2.17364	1.82339	1.91053	1.87829	2.09421	1.33721	1.53592	2.09996	1.45209	1.56961	1.62339	0.938481	2.05773	1.59663	2.14027	1.5028	1.12013	1.8874	1.43777	2.01253	1.60008	1.1123	2.0335	0.914893	2.00404	OR_Cubist	2.2226
25	1.32506	1.22258	1.9638	1.6145	1.51108	1.8445	1.5648	1.45562	1.6901	1.55175	1.40809	1.20356	1.78778	1.2838	1.6105	1.73469	1.66056	1.96988	1.55232	2.01754	1.29313	0.96722	1.5275	1.12337	1.69169	1.47503	1.66275	1.86708	1.49686	1.62624	DT_KELM	2.01754
26	1.36726	0.970257	1.95983	1.62977	1.66612	1.78969	1.57491	1.12386	1.6167	1.83077	1.48439	1.59776	1.92624	1.46248	1.72789	1.95053	1.44081	2.09736	1.89618	1.95908	1.29988	0.926201	1.93593	1.26508	1.78203	1.44133	0.926202	2.00646	1.5039	1.83305	DT_Cubist	2.09736
27	1.37965	0.959369	1.86166	1.51949	1.63422	1.82206	0.923133	1.54181	1.76128	1.77208	1.39962	1.31113	1.67734	1.34252	1.85379	1.85145	0.917867	2.36452	1.72662	2.16663	1.63556	1.67776	1.78831	1.25385	1.95384	1.67677	2.15433	1.45625	1.34695	1.81067	DT_Cubist	2.36452
28	1.46884	1.42528	1.92886	1.57996	1.73285	1.94358	1.51385	1.59836	1.80778	2.28417	1.8633	1.35886	1.97283	1.70677	1.91146	1.82944	1.23633	1.84674	1.56709	1.93139	1.57236	0.950889	1.59635	1.63875	2.00884	1.80812	0.939633	1.75417	1.86958	1.90126	FDR_KELM	2.28417
29	1.37285	1.37274	1.93448	1.43558	1.2631	1.80902	0.935829	1.22869	1.58695	1.97302	1.65936	1.33563	2.02018	1.72499	2.34454	1.69174	0.935615	2.08475	1.57638	2.37821	1.51179	1.07302	0.879404	1.68689	0.798377	1.79973	1.72678	2.0973	1.74445	2.53469	SNV_KELM	2.53469
30	1.43306	0.917211	1.53407	1.39235	1.86187	1.55687	0.962559	1.63519	1.79898	1.89494	1.66782	1.40426	1.61599	1.68455	1.75878	1.6059	0.949891	2.00142	1.57123	2.05341	1.28736	1.38788	1.91174	1.08161	2.07666	1.27168	1.62341	1.89894	1.30547	1.80835	MSC_KELM	2.07666
31	1.66623	1.21404	2.20753	1.68527	1.9622	1.97531	0.950743	1.73519	1.56882	1.77916	1.55949	1.61045	1.93133	1.60092	1.90784	1.7643	0.950748	1.87733	1.69091	2.03375	1.28716	1.19448	1.86406	1.30613	1.82696	1.50268	1.64015	2.0205	1.51525	1.84488	OR_Cubist	2.20753
32	1.69503	0.995028	1.9089	1.25276	1.54388	1.49467	1.83206	1.14069	1.39295	1.58021	1.60552	1.47169	1.85987	1.39591	1.69196	1.80555	1.74705	2.14231	1.1762	1.77172	1.43888	0.92424	2.01188	1.39021	1.72119	1.47953	1.5361	1.87026	1.41035	1.85648	DT_Cubist	2.14231
33	1.68798	1.32821	1.81016	1.42942	1.59652	1.96137	1.68026	1.58503	1.77572	1.80258	1.31719	1.1963	1.89621	1.80393	1.79872	1.32769	0.975637	1.89718	1.35809	1.91908	1.67745	1.1356	1.72088	1.95001	1.7691	1.65412	0.957948	2.40839	1.51424	1.95044	SNV_Cubist	2.40839
34	1.60246	1.51952	1.65421	1.5004	1.68491	1.65139	1.16573	1.56198	1.38397	1.84165	1.61396	1.66255	1.70464	1.19828	1.66419	1.75676	1.03643	2.02683	1.5092	1.68167	1.19981	0.901395	1.47909	1.3386	1.71399	1.69282	1.83145	1.88874	1.4862	1.6908	DT_Cubist	2.02683
35	1.73866	0.934572	2.43036	1.51166	2.04818	1.83299	1.72194	1.72227	1.74053	1.75593	1.83679	1.73127	2.3373	1.77981	2.25394	1.6275	1.07526	2.07587	1.42103	1.92001	1.40189	0.953156	0.523226	1.33207	1.94817	1.60915	1.76846	1.97791	1.39839	1.97436	OR_Cubist	2.43036
36	1.36515	0.913003	1.87226	1.45394	1.88904	1.86182	1.40551	1.497	1.84418	1.93238	1.56629	1.00643	1.82885	1.47179	1.9379	1.59762	2.247	2.04505	1.99908	2.37175	1.21193	1.00928	1.38901	1.38978	2.05245	1.63948	1.84395	1.9364	1.53169	2.07452	DT_KELM	2.37175
37	1.52319	0.636539	2.16971	1.73459	0.951171	1.80141	1.84369	1.47375	1.54718	2.2121	1.77182	0.951845	1.93072	1.61234	1.62674	1.55219	1.13431	2.22075	1.82326	2.19489	1.43312	1.03723	1.6551	1.26656	1.99086	1.80296	0.956479	2.27086	1.67393	1.84508	SNV_Cubist	2.27086
38	1.31787	0.928773	2.01819	1.41525	1.79101	1.73508	1.64668	1.30326	1.52257	1.91755	1.27457	1.67505	1.86338	1.22635	1.76814	1.46652	1.32742	2.00019	1.38664	2.05248	1.25988	0.928771	1.55181	1.40692	1.77737	1.23174	0.827931	1.96051	1.37014	1.93222	DT_KELM	2.05248
39	1.58983	1.04511	2.11812	1.72061	1.99292	1.94695	1.82625	1.55107	2.09407	2.46044	1.68103	0.970885	2.16194	1.63212	2.22416	1.76	2.12813	2.20685	1.87198	2.2759	1.50993	0.960789	2.0576	1.43164	1.98199	1.59109	1.5861	1.89864	1.57364	2.03686	FDR_KELM	2.46044
40	1.27865	0.968565	2.2973	1.30731	1.90017	1.69422	1.70635	1.54609	1.73329	1.88092	1.62934	1.55447	2.10526	1.55437	2.22406	1.901	1.97053	2.1321	1.54165	2.39115	1.1809	1.38171	1.64269	1.15084	1.62483	1.55757	1.75766	2.00565	2.07183	2.41904	SNV_KELM	2.41904
41	1.83075	0.937528	1.93007	1.61239	2.06421	1.93737	1.43467	1.58336	2.12394	2.22717	1.80364	2.45478	2.46033	1.48126	2.27776	2.00855	2.23991	1.92692	1.61942	2.26265	1.06851	0.936924	1.61779	1.06453	1.8338	1.7109	1.767	2.25126	1.90381	2.23283	CR_Cubist	2.46033
42	0.983756	1.58727	1.96143	1.38647	1.5982	1.9452	1.79869	1.59992	1.2708	1.88683	1.04418	1.43127	1.64554	1.43378	1.60436	1.94897	0.945201	2.16373	1.68484	2.18396	1.47866	0.90993	1.81907	1.56173	1.96096	1.51862	0.984087	1.98859	1.71428	2.01366	DT_KELM	2.18396
43	1.73753	1.79164	2.13427	1.40652	2.01099	1.84148	1.92696	1.84118	1.55353	1.60565	1.86005	1.57252	2.04083	1.9067	1.87679	1.93293	0.961707	2.25425	1.63631	1.86499	1.6291	0.961055	2.13111	1.62589	2.18696	1.76255	1.8273	2.04583	1.8105	1.89789	DT_Cubist	2.25425
44	1.62466	1.66888	1.75167	1.20583	2.08342	1.97655	1.35832	1.60249	1.98956	1.87472	1.25117	1.10901	2.26684	2.06231	2.10623	1.6315	1.21312	1.94875	1.5225	1.88544	1.62209	0.927383	2.076	0.962732	2.0009	1.76235	1.72025	2.2068	1.58109	1.80337	CR_Cubist	2.26684
45	1.78241	0.917539	1.75059	1.76187	1.97872	1.88009	1.70937	1.48914	1.64724	1.73047	1.3066	0.915286	1.68309	1.29405	1.426	1.70198	0.915275	1.80962	1.71526	1.63326	1.19633	0.861342	1.24569	1.31219	1.59722	1.68033	1.59238	1.73516	1.60214	1.69734	OR_KELM	1.97872
46	1.43249	1.27688	1.96696	1.55926	1.80073	1.84171	2.1043	1.82189	1.51451	1.77603	1.42606	1.26206	2.12231	1.39567	1.98784	1.4943	1.72064	1.87873	1.71706	1.87885	1.37587	1.30547	1.56741	1.58574	1.73727	1.43411	2.02442	1.7255	1.58852	2.12301	SNV_KELM	2.12301
47	1.30773	1.67641	2.13138	1.73154	1.8951	1.88664	1.92653	1.71126	1.685	2.20254	2.0093	0.946488	2.02984	1.69437	2.12697	1.69991	1.94642	1.84276	1.60534	2.44487	1.45676	0.95303	1.80086	1.11157	2.16394	1.20798	0.946488	1.94334	1.44182	2.31144	DT_KELM	2.44487
48	1.56103	1.8367	1.71143	1.49907	1.91932	1.59277	1.69118	1.43935	1.60295	1.78331	1.5011	1.02026	1.85501	1.50867	1.65568	1.61589	1.9043	1.85887	1.48326	1.85098	1.378	1.69326	1.62039	1.39631	1.78043	1.41297	1.48056	1.84919	1.4693	1.89978	OR_KELM	1.91932
49	1.61765	1.62811	1.7155	1.33129	1.72775	1.83462	0.918052	1.44114	1.4456	1.48764	1.66339	1.50572	1.13926	1.32501	1.9117	1.70213	1.00087	1.81193	1.71881	1.85986	1.69605	0.933706	1.6099	1.47987	1.96058	1.5252	0.91779	1.71438	1.41798	1.89135	MSC_KELM	1.96058
50	1.534	1.18835	1.66224	1.1765	2.02889	1.64941	1.83611	0.890649	1.77795	2.09696	1.30091	1.68463	1.69203	1.71053	2.13351	1.81343	2.30207	2.05141	1.68542	2.45804	1.26034	0.912429	1.75193	1.20258	1.89045	1.37406	1.65202	1.76938	1.46406	1.97559	DT_KELM	2.45804
51	1.45023	1.55568	1.93016	1.58036	1.75443	1.80116	1.62029	1.33148	1.78183	1.97556	1.57257	2.13505	2.32537	1.42103	1.47581	1.80796	1.56854	1.99721	1.52364	2.15653	1.30223	0.968473	1.74624	1.16169	1.97777	1.57936	1.74999	1.87873	1.76202	1.93351	CR_Cubist	2.32537
52	1.52807	0.928873	1.96234	1.73388	1.82689	1.69458	1.58059	1.07685	1.65981	1.86239	1.60625	1.42836	1.86879	1.52917	1.88702	1.7822	2.29749	1.98717	1.89132	1.99954	1.68749	1.54834	1.78895	1.72088	1.70057	1.73929	2.00543	1.98065	1.88293	1.82327	DT_SVM	2.29749
53	1.47759	1.53813	2.03126	1.64209	1.82212	1.60121	1.11215	1.34232	1.60268	1.77072	1.43624	1.01719	1.62526	1.28027	2.01513	1.64959	1.00984	2.09571	1.42115	2.41795	1.44209	0.634291	1.93635	1.35815	1.87904	1.54641	1.45124	1.69629	1.47612	1.9454	DT_KELM	2.41795
54	1.41127	1.86953	1.67179	1.14223	1.85606	1.75448	1.77998	1.68037	1.55129	1.7526	1.68184	0.9243	1.89275	1.60017	1.9254	1.77931	1.08227	2.13944	1.61871	1.84901	1.25004	1.37611	1.35864	1.1761	1.71155	1.49578	0.920543	1.98205	1.38057	1.81227	DT_Cubist	2.13944
55	1.39224	0.935548	2.20283	1.28429	1.96685	1.97135	2.02959	1.58128	1.48782	1.81334	1.79452	1.07597	1.51576	1.65132	1.98783	1.81602	1.50515	1.84518	1.15572	1.83715	1.57338	0.935899	2.0933	0.780091	1.7065	1.10103	1.79592	1.88766	1.32005	2.12564	OR_Cubist	2.20283
56	1.83216	1.5551	2.15761	1.37853	1.73306	2.19615	0.929083	1.83316	2.47205	2.05975	2.02011	0.929282	2.32619	1.81208	2.07167	2.21419	2.17004	2.63596	1.56935	2.50294	1.28813	0.929084	1.92488	1.32734	2.50497	1.6122	2.15854	2.57264	1.61129	2.12526	DT_Cubist	2.63596
57	1.44046	1.34839	2.17743	1.54488	2.02334	2.06129	1.64631	1.74115	1.81511	1.61936	1.27636	1.58995	1.78472	1.10851	1.61528	1.8904	1.02255	2.6058	2.17768	1.76876	1.63924	1.27416	1.83632	1.32142	1.79391	1.75997	1.76874	2.23635	1.81999	1.79333	DT_Cubist	2.6058
58	1.36178	1.05438	1.94878	1.46627	1.49626	1.6251	1.7997	1.44611	1.62923	1.74792	1.45084	1.02428	1.78872	1.42341	1.77367	1.48657	1.18582	2.18112	1.34915	1.86176	1.27954	0.920654	1.89595	1.22765	1.91417	1.46222	1.29028	1.9616	1.42642	1.76776	DT_Cubist	2.18112
59	1.65346	1.56543	1.89434	1.56672	1.77561	1.76548	1.65008	1.44665	1.59665	1.8684	1.6664	1.66698	2.10843	1.61169	1.95506	1.80771	2.00454	1.98011	1.87798	2.11457	1.3898	0.96106	1.45553	1.39661	1.85679	1.54407	2.09209	1.69674	1.34633	1.82822	DT_KELM	2.11457
60	1.6357	1.03592	1.98178	1.68044	1.88122	1.80343	1.61945	1.54489	1.77318	1.84306	1.74357	1.29723	2.01675	1.70093	1.93321	1.65048	1.48773	2.49882	1.47349	2.118	1.35342	1.1886	1.96824	1.69494	2.01845	1.52268	0.936465	2.0057	1.5029	1.8274	DT_Cubist	2.49882
61	1.3797	1.66092	2.03759	1.5183	1.72336	1.75905	0.863101	1.43181	1.57671	1.54735	1.44386	1.32731	1.75194	1.46158	1.51572	1.86985	0.873932	1.82468	1.71679	1.60551	1.49273	0.86308	1.30154	1.39236	1.79195	1.6675	1.92735	2.10741	1.33432	1.60998	SNV_Cubist	2.10741
62	1.27337	0.8813	1.88048	1.32092	1.31481	1.77197	0.890973	1.34513	1.49559	1.48593	1.72824	1.51404	1.65228	1.33799	2.20349	1.76074	1.81192	1.70109	1.56467	1.84289	1.51284	0.877587	1.42758	1.67033	2.10907	1.77177	1.97744	1.66487	1.57987	1.93037	CR_KELM	2.20349
63	1.46438	0.94965	1.646	1.09365	1.72306	1.66712	1.37909	1.54327	1.46449	1.58371	1.62894	1.03591	1.763	1.09938	1.51766	1.39498	1.45868	1.52822	1.19028	1.22888	1.4702	0.949541	1.36714	1.30318	0.971999	1.3617	0.878411	1.53245	1.16197	1.5547	CR_Cubist	1.763
64	1.36514	1.44146	2.03369	1.45032	1.4528	1.80056	1.28968	1.74931	1.21975	1.83231	1.56202	0.946037	1.98183	1.51401	1.84339	1.48103	1.70226	1.73235	1.43319	1.98698	1.43509	0.946043	1.59511	1.21063	2.0745	1.33494	1.68449	1.53721	1.33668	1.95321	MSC_KELM	2.0745
65	1.46809	0.907809	1.95479	1.53686	1.66632	1.72494	1.62331	1.60487	1.89666	1.79922	1.61858	1.84816	2.18162	1.61903	1.85823	1.7791	1.18933	2.14313	1.42143	1.95793	1.22705	1.21943	2.02497	1.50737	1.88569	1.78421	1.50876	1.88248	1.68894	1.87348	CR_Cubist	2.18162
66	1.6814	1.9143	2.03633	1.77753	1.74596	1.74124	1.4818	1.58594	1.63199	1.88458	1.78191	0.928166	1.43393	1.56708	1.81122	1.85384	1.34954	2.18781	1.39877	1.97231	1.64331	1.7106	1.71771	1.65492	1.72007	1.59401	0.928166	2.16809	1.28045	2.03686	DT_Cubist	2.18781
67	1.38198	0.931502	1.70912	1.52046	1.55223	2.0259	1.85235	1.63252	1.26934	1.65201	1.3978	1.46032	1.76023	1.52674	1.43789	2.20074	1.69051	1.84011	1.64176	1.75593	1.37278	1.39293	1.89972	1.26711	1.77182	1.47829	2.00814	2.04227	1.03481	1.56025	DT_RF	2.20074
68	1.23167	1.61789	1.4482	1.11726	1.41516	1.29762	1.54126	1.65188	1.62208	1.82896	1.62002	1.37827	1.45088	1.57464	1.87344	1.65939	1.42269	1.68777	1.61748	2.03852	1.27443	1.0551	1.85405	1.0582	1.62197	1.25791	1.42077	1.75208	1.29985	1.77973	DT_KELM	2.03852
69	1.24583	1.36315	1.75069	1.20541	1.06739	1.92461	1.44394	1.62497	1.65141	1.47473	1.49582	0.939759	1.62036	1.19095	1.51129	1.55751	1.52284	1.67062	1.59777	1.49071	1.50412	0.932153	1.7966	1.2792	1.57508	1.72214	0.932274	1.65793	1.44685	1.46023	FDR_RF	1.92461
70	1.29184	1.96652	2.3363	1.25491	2.031	1.8997	0.953274	1.39345	1.89288	1.93002	1.85375	1.69226	2.56911	1.64369	2.04086	2.0954	1.13811	2.18298	1.98332	2.32332	1.48548	0.946733	2.12035	1.8153	2.30126	1.66069	1.0525	2.0961	2.27981	2.18122	CR_Cubist	2.56911
71	1.26384	0.919292	2.0038	1.1755	1.0498	1.72685	0.910186	1.93853	1.78593	1.8079	1.4854	1.58607	2.39533	1.37815	2.09756	1.85146	2.23337	2.29347	1.5694	2.11945	1.47095	0.910186	1.99973	1.50589	1.30042	1.60183	1.96721	2.13953	1.9151	2.05472	CR_Cubist	2.39533
72	1.54598	1.02278	2.27193	1.72709	1.95996	2.09139	1.41739	1.61089	1.74406	2.37811	1.87826	1.86818	2.11398	1.68407	2.15827	1.59691	0.944376	2.49504	1.61794	2.1185	1.87086	0.942042	1.66256	1.34587	2.20263	1.63302	0.95603	1.96633	2.20607	1.58962	DT_Cubist	2.49504
73	1.58809	2.10516	1.95106	1.57812	1.6883	1.89208	2.12695	1.86925	1.98603	1.91751	1.61978	0.907142	2.23536	1.84262	1.9722	1.78927	1.65844	2.29113	1.69596	2.32732	1.26001	0.908312	1.70761	1.59122	1.68474	1.44736	1.22514	2.10483	1.66431	2.0824	DT_KELM	2.32732
74	1.30518	0.941677	2.03324	1.40289	1.93693	1.97069	2.13882	1.5844	1.35054	2.10918	1.56118	1.31373	1.51819	1.73361	1.66106	1.40948	1.85367	1.92699	1.30362	1.82084	1.6518	1.09425	1.85236	0.918515	1.70166	1.56108	1.644	1.82447	1.39779	1.70914	FDR_SVM	2.13882
75	1.42906	0.956799	2.20459	1.36103	2.10031	1.82346	0.956838	1.72287	1.84944	1.45212	1.66108	1.36731	1.96212	1.63421	1.64933	1.98316	1.85144	2.00576	1.89489	2.04793	1.47267	1.22169	2.01831	1.37399	1.82575	1.6946	1.58733	1.80827	1.76839	1.99667	OR_Cubist	2.20459
76	1.33502	1.58563	1.83663	1.37874	1.77275	1.47422	1.68618	1.50388	1.71879	1.79819	1.47283	1.46099	1.65329	1.28026	1.64271	1.52064	1.65326	1.88889	1.28825	1.85112	1.28869	0.935596	1.73953	1.20529	1.61209	1.29723	1.46147	1.89625	1.48108	1.79552	SNV_Cubist	1.89625
77	1.57062	1.42874	2.17917	1.66632	1.72101	1.9336	1.64021	1.68403	1.8612	2.09945	1.74047	0.944777	1.89065	1.18791	2.17267	2.13152	1.57297	2.12518	1.67616	2.42546	1.37982	0.928989	1.78816	1.54378	2.09764	1.91026	0.929596	2.09528	1.77655	2.40471	DT_KELM	2.42546
78	1.35454	0.959511	2.08908	1.56014	2.01152	1.93084	0.960213	1.76459	1.81017	1.99489	1.87729	1.68245	2.39188	1.51641	2.23399	1.91045	0.959537	2.4322	1.83377	1.97259	1.37728	1.20916	1.9545	1.12626	1.94932	1.63235	1.60821	2.18886	0.898917	2.36742	DT_Cubist	2.4322
79	1.33354	1.0469	1.58795	1.34739	1.28349	1.78311	1.55072	1.64685	1.3664	1.53094	1.31986	0.93214	1.38109	1.06728	1.41879	1.89971	0.929553	2.25291	1.79232	1.60681	1.44577	0.929083	1.75324	1.16569	0.959848	1.73828	1.8058	1.98761	1.60398	1.43723	DT_Cubist	2.25291
80	1.65733	1.22561	1.90523	1.58634	1.83635	1.60444	1.7453	1.63228	1.69389	1.95957	1.34799	0.920254	1.73963	1.59401	1.79883	1.39515	0.966313	2.04428	1.18938	1.96068	1.33815	1.1264	1.65971	1.56975	1.88281	1.67877	0.900062	1.91455	1.59054	1.70444	DT_Cubist	2.04428
81	1.57183	0.890012	1.88131	1.39166	1.73805	1.60489	1.19924	1.24455	1.17567	1.62673	1.57893	0.890043	1.68878	1.38487	1.45344	1.75065	1.07824	1.92847	1.80125	1.8108	1.58686	0.892826	1.88449	1.34182	1.72778	1.23998	1.77556	1.71192	1.30013	1.79858	DT_Cubist	1.92847
82	1.51305	1.72999	1.4273	1.43237	1.27997	1.94437	1.89859	1.71033	1.86703	1.93396	1.69921	0.903588	1.87682	1.77574	1.76268	1.85765	1.57304	2.00967	1.7819	1.71782	1.89946	0.976314	1.71627	1.63685	2.06424	2.03199	1.82142	2.27268	1.8808	1.97925	SNV_Cubist	2.27268
83	1.18414	0.907068	2.11578	1.53798	1.81967	1.84747	1.45141	1.25407	1.75333	2.03923	1.5798	1.61138	1.77818	1.58512	1.87225	1.78119	0.907068	1.96757	1.68792	2.06584	1.31897	1.09849	1.97532	1.26963	2.12691	1.30754	1.75216	1.49099	1.6455	2.2251	SNV_KELM	2.2251
84	1.60409	0.949113	2.30494	1.80054	2.10552	1.94416	1.79911	1.69434	1.9927	1.97232	1.61771	1.16942	2.09105	1.53108	2.059	2.78252	1.73195	2.46996	2.10758	2.13875	1.55495	1.48997	0.76757	1.44863	1.95264	1.54254	1.18405	2.17162	1.66216	2.23274	DT_RF	2.78252
85	1.41688	1.33952	1.68789	1.39945	1.70777	1.86578	0.943704	1.54726	1.57736	1.6514	1.57111	0.943789	1.67049	1.57018	1.42076	1.71834	1.9628	1.72563	1.76605	1.54116	1.20529	0.943704	1.46302	1.1022	1.64575	1.51199	0.943767	1.81151	1.5332	1.42961	DT_SVM	1.9628
86	1.41639	1.39465	1.91881	1.3166	1.40116	1.62174	1.22662	1.70972	1.39094	1.56818	1.7395	1.76075	1.59646	1.3898	1.77467	1.20085	1.74498	1.77333	1.28649	1.81929	1.62707	0.940501	1.70103	1.19731	1.25453	1.76305	1.67191	1.78078	1.64087	1.77428	OR_Cubist	1.91881
87	1.358	1.55082	2.03679	1.22489	1.47092	1.77351	1.15979	1.5042	1.49528	1.78425	1.41413	1.48826	1.88371	1.31299	1.71022	1.75083	1.67299	1.99602	1.72187	1.93136	1.27706	0.919254	1.98693	1.18951	1.41937	1.58117	0.898193	1.93594	1.37222	1.73856	OR_Cubist	2.03679
88	1.73143	1.59476	2.48156	1.76026	2.09176	2.06351	0.926822	1.70727	2.00203	2.274	1.92146	0.958708	2.5497	1.76186	2.27064	1.78705	0.934697	2.23106	1.9731	2.31438	1.7893	0.926549	2.32912	2.04731	2.48367	2.09274	2.3647	2.37177	2.26933	1.82613	CR_Cubist	2.5497
89	1.39481	1.10382	1.83681	1.40276	1.96655	1.93941	1.81059	1.50415	1.44709	1.67656	1.45326	1.30065	1.58021	1.23786	1.61632	1.83635	0.90529	2.16994	1.76893	1.81344	1.64979	0.903382	1.97343	1.41541	1.49216	1.60984	1.15616	2.02471	1.65699	1.88782	DT_Cubist	2.16994
90	1.48796	0.919325	1.74365	1.63078	1.70011	1.64765	0.890824	1.49241	1.68616	1.80732	1.58709	1.71376	1.64535	1.58869	1.96072	1.34923	0.891264	1.76316	1.3179	1.85897	1.31183	0.887366	1.34244	1.4212	1.52805	1.36625	0.889898	1.49638	1.27222	1.78466	CR_KELM	1.96072
91	1.37276	1.63249	2.0864	1.27158	1.65738	1.5312	1.28574	1.72479	1.65053	1.59017	1.439	0.925146	1.70057	1.24756	1.6028	2.04208	1.15582	1.94279	1.67123	1.82586	1.38592	0.672589	1.83159	1.37274	1.21335	1.49825	1.5805	1.97506	1.72503	1.82695	OR_Cubist	2.0864
92	1.53357	1.13905	2.05627	1.77821	2.01198	1.7339	1.03021	1.29295	1.81255	1.87044	1.64759	0.929081	1.98036	1.63346	1.82977	1.98328	0.929076	2.15765	1.90931	1.98598	1.32099	0.929829	1.5891	1.23014	1.96747	1.58173	2.05764	2.0193	1.58744	2.17198	SNV_KELM	2.17198
93	1.64981	2.16166	2.09818	1.6612	1.89373	1.70899	1.93843	1.45167	1.36626	2.15256	1.81138	1.29026	1.60497	1.58079	1.93433	1.50123	1.10953	1.68201	1.33357	1.90964	1.52206	0.937837	1.72074	1.56039	1.5567	1.56313	1.03398	1.82212	1.29236	2.03799	OR_SVM	2.16166
94	1.6253	1.95383	2.16673	1.58763	1.64658	2.17794	1.31187	1.55493	1.93269	1.73104	1.68309	1.4522	1.84037	1.38003	1.66943	2.01261	0.869189	2.2845	1.82434	1.91825	1.58009	0.876671	2.26052	1.44159	1.92163	1.87515	1.72683	1.97794	2.0545	1.83559	DT_Cubist	2.2845
95	1.6364	1.05893	2.01965	1.67425	1.83645	1.92139	0.950055	1.40835	1.71193	1.78342	1.57881	1.21379	1.83403	1.44277	1.46782	1.52388	0.952334	2.16822	1.39028	1.96704	1.2825	0.950802	1.78938	1.6652	1.8081	1.44547	1.02089	1.7914	1.52154	1.83023	DT_Cubist	2.16822
96	1.35265	1.3925	1.86188	1.49773	1.4862	1.88726	0.901805	1.43342	1.66652	1.97446	1.72817	1.40791	1.92652	1.66637	1.70986	2.02391	1.92686	2.33373	1.9733	2.08009	1.91352	0.901005	2.38157	1.38265	1.97986	1.90464	0.922899	2.37619	1.57212	1.34564	MSC_Cubist	2.38157
97	1.12162	0.899904	1.84791	1.30353	1.87822	1.82403	1.88714	1.42413	1.86948	1.98049	1.11111	1.31027	2.0216	1.06231	2.13999	2.12365	2.1347	2.0513	1.99328	1.79302	1.46486	1.55325	1.9969	1.27443	2.08163	2.07682	1.21212	1.41141	1.55242	1.5376	CR_KELM	2.13999
98	1.57237	1.01229	2.03485	1.76561	1.7086	1.76536	1.8799	1.81723	1.71906	1.90594	1.44863	1.45994	1.75679	1.551	1.92107	1.6043	0.950305	2.19229	1.4351	2.1114	1.11952	0.949084	1.50306	1.3302	2.22651	1.54454	1.6155	1.89024	1.54672	1.86768	MSC_KELM	2.22651
99	1.45338	0.946397	2.13634	1.55526	1.36448	1.96942	1.82478	1.42913	1.7445	1.61918	1.54703	1.58785	1.52332	1.50566	1.57037	1.55668	1.66773	1.53443	1.28002	2.26596	1.57494	0.952699	1.65623	1.29523	1.70929	1.6609	1.53408	1.67589	1.3999	1.70236	DT_KELM	2.26596
100	1.62311	2.05365	2.12466	1.53033	1.91448	1.82643	1.50208	1.4808	1.62688	1.80366	1.951	2.0828	1.96827	1.48308	2.00191	1.85101	0.923847	2.32159	1.65478	2.09127	1.63148	0.917639	2.23714	1.80727	2.20841	1.65083	1.55551	2.23581	1.27796	2.27768	DT_Cubist	2.32159

## Sheet: ECGC3Me
Round	OR_RF	OR_SVM	OR_Cubist	OR_SGM	OR_KELM	FDR_RF	FDR_SVM	FDR_Cubist	FDR_SGM	FDR_KELM	CR_RF	CR_SVM	CR_Cubist	CR_SGM	CR_KELM	DT_RF	DT_SVM	DT_Cubist	DT_SGM	DT_KELM	MSC_RF	MSC_SVM	MSC_Cubist	MSC_SGM	MSC_KELM	SNV_RF	SNV_SVM	SNV_Cubist	SNV_SGM	SNV_KELM	BestCombination	RPDmax
1	1.04799	1.09135	1.46985	0.921579	1.13464	1.25533	1.0464	1.22741	1.15587	1.38239	1.35433	0.972884	1.42482	1.19435	1.4376	1.16982	1.53451	1.37253	0.898922	1.32658	1.27876	1.0145	1.45035	1.06723	1.3004	1.27066	1.09567	1.19787	1.27598	1.31234	DT_SVM	1.53451
2	1.14681	1.0332	1.15246	1.02863	1.27031	1.36737	0.981059	1.05762	1.0751	1.35806	1.28146	0.981059	1.42736	1.37832	1.40756	1.30874	1.14475	1.34732	1.2137	1.36992	1.23096	0.981058	1.2998	1.05993	1.43078	1.17082	1.24278	1.32948	1.19368	1.33051	MSC_KELM	1.43078
3	1.25359	1.20249	1.32662	0.94347	0.955199	1.26107	1.01223	1.10693	1.11659	1.10646	1.36481	1.04454	1.27638	1.17106	1.0692	1.3882	0.968848	1.47165	1.29645	1.21196	0.974363	0.965038	1.46404	1.0419	1.29615	1.24567	1.19303	1.40866	1.19985	1.25173	DT_Cubist	1.47165
4	1.07187	1.00981	1.16594	1.0028	1.05174	1.26053	0.963926	0.960086	0.888364	1.12854	1.23014	1.19822	1.44975	1.10776	1.21298	1.11173	1.38622	1.16265	1.02923	1.26983	1.21675	0.961025	1.25506	0.87571	1.11656	1.23633	1.17752	1.46142	0.864422	1.3493	SNV_Cubist	1.46142
5	1.16558	0.950073	1.19434	0.947052	1.21065	1.18124	1.31212	0.926069	1.08637	1.23884	1.1502	0.936777	1.32382	1.02236	1.25216	1.37583	1.08245	1.37712	1.38059	1.25247	1.05231	0.93685	0.971823	1.04863	1.11909	1.23131	1.11339	1.29123	1.13628	1.2557	DT_GBM	1.38059
6	1.12947	0.976019	1.36174	0.939329	0.940161	1.35489	1.29061	1.24557	0.774973	1.16442	1.23294	0.968124	1.48657	0.922926	1.05488	1.29977	1.30038	1.25396	1.16631	0.904186	1.3151	0.991822	0.752476	1.08283	0.984689	1.21312	1.25744	1.21062	1.06983	1.13367	CR_Cubist	1.48657
7	1.05634	0.928626	1.13218	1.07805	1.11809	1.3476	1.00968	0.912116	1.23038	1.27277	1.19802	0.927133	1.26023	1.26833	1.38735	1.24897	0.928309	1.28501	1.13876	1.17207	1.15984	1.08339	1.27127	1.04422	1.3039	1.2161	0.92793	1.34121	1.02467	1.22709	CR_KELM	1.38735
8	1.0627	1.07517	1.32666	0.807361	0.982863	1.27784	1.11892	0.935303	1.02075	1.10323	1.12253	1.21911	1.25793	1.03394	1.21885	1.43589	0.995894	1.36643	1.24552	1.00599	1.16773	0.993224	1.213	0.978571	1.16933	1.4057	1.02507	1.39539	1.19729	1.12983	DT_RF	1.43589
9	1.03534	1.02217	1.24521	0.90146	0.927443	1.31086	0.980474	1.03281	1.17186	1.24124	1.26692	1.38025	1.12262	1.28426	1.35507	1.29685	0.973064	1.23747	1.17527	1.30978	1.15125	0.973344	1.15569	1.07512	1.26914	1.1581	1.07542	1.34228	1.19727	1.24404	CR_SVM	1.38025
10	1.13425	1.18502	1.2438	1.07892	1.08849	1.28811	1.0273	1.16471	1.24136	1.3137	1.17278	1.01042	1.3397	1.0125	1.28554	1.21772	1.00877	1.17222	0.912105	1.30096	1.2053	1.00867	0.961344	1.05196	1.29694	1.27843	1.15942	1.3379	1.23041	1.42923	SNV_KELM	1.42923
11	1.0998	0.995791	1.31266	1.08496	1.29493	1.41242	0.996163	1.14762	1.08005	1.25335	1.24172	0.995791	1.63841	1.2618	1.57753	1.59731	0.995791	1.66669	1.51804	1.3885	1.358	0.815161	0.586815	1.43191	1.54536	1.16837	1.26753	1.34388	1.42428	1.41389	DT_Cubist	1.66669
12	1.16906	0.978312	1.22295	1.09346	1.19871	1.23995	0.975649	1.02379	1.31839	1.25373	1.14733	1.00043	1.33704	1.1593	1.31258	1.26866	1.11259	1.30299	1.14975	1.22754	1.24778	0.974649	1.2336	1.1024	1.26174	1.27651	0.885495	1.23035	1.2008	1.27951	CR_Cubist	1.33704
13	1.10205	0.957494	1.0938	1.1231	1.24827	1.20117	1.01282	1.08578	1.06875	1.26777	1.22079	0.957494	1.1239	1.23058	1.20327	1.27451	0.993595	1.36999	1.20979	1.29886	1.30357	0.957494	1.32337	1.16394	1.2717	1.13698	0.969195	1.143	1.14637	1.27174	DT_Cubist	1.36999
14	1.18868	1.11736	1.27115	0.955051	1.19786	1.28082	1.35545	1.13571	1.2925	1.33706	1.05005	1.28632	1.47458	1.0399	1.26901	1.46238	0.953659	1.60812	1.56737	1.29265	1.09986	1.09358	1.14125	1.08844	1.22011	1.49865	0.957499	1.63145	1.36596	1.39142	SNV_Cubist	1.63145
15	1.04787	0.829427	1.35462	1.03358	1.26875	1.20616	0.992663	1.11286	1.12824	1.32889	1.28116	1.18761	1.32504	0.989385	1.45606	1.27438	1.31292	1.35771	1.28344	1.39189	1.09864	0.240465	1.03226	0.894472	1.06798	1.19543	1.13555	1.22359	1.06792	1.3124	CR_KELM	1.45606
16	1.04489	1.12401	1.24453	1.06334	1.17423	1.22452	1.25732	1.05801	1.24662	1.29343	1.15725	0.946004	1.26657	1.10482	1.22567	1.2492	1.30568	1.31056	1.4608	1.27085	1.19231	0.959111	1.09982	0.736762	0.887335	1.20902	0.959135	1.13036	1.32639	1.22945	DT_GBM	1.4608
17	1.13067	1.01487	1.23942	1.19316	1.24639	1.31462	1.07325	1.08115	1.36545	1.4277	1.32049	1.1976	1.2259	1.13406	1.36078	1.22513	1.27074	1.44047	1.33929	1.45757	1.16097	0.991182	0.937412	1.07931	1.24385	1.25191	1.04688	1.26301	1.24671	1.31925	DT_KELM	1.45757
18	1.10664	0.982385	1.30242	1.03522	1.18737	1.32532	1.23842	1.02168	1.41905	1.48285	1.31936	0.982372	1.34657	0.99791	1.48993	1.40625	1.10243	1.40536	1.31269	1.43351	1.08599	0.985723	1.50844	1.03539	1.32936	1.18587	0.982372	1.23335	1.05873	1.48393	MSC_Cubist	1.50844
19	1.12295	1.17742	1.25137	1.06809	0.924157	1.23892	1.19606	1.00039	1.1426	1.34971	1.22274	1.10365	1.30831	1.39628	1.10743	1.30156	1.03678	1.3834	1.17256	1.31348	1.09668	0.79396	1.14932	1.21778	1.26542	1.19723	1.22053	1.24907	1.18732	1.21887	CR_GBM	1.39628
20	1.13707	1.03173	1.37069	1.0275	1.17025	1.30271	1.32809	0.980895	1.20316	1.15963	1.23871	1.12046	1.33356	1.41509	1.18717	1.19384	1.19508	1.10355	1.12708	1.27632	1.1574	0.984825	1.25877	1.04297	1.23813	1.21812	1.02396	1.26848	0.869215	1.17674	CR_GBM	1.41509
21	1.15025	1.06664	1.28096	1.15322	1.12399	1.14231	1.06879	1.07924	1.01252	1.26631	1.22124	0.929874	1.27118	1.15934	1.30065	1.22465	1.00327	1.3764	1.30006	1.16232	1.23598	0.999612	1.09047	1.1485	1.10052	1.17887	0.999897	1.18024	0.98318	1.22704	DT_Cubist	1.3764
22	1.11479	0.999394	1.62263	1.05544	1.4113	1.06416	1.03887	1.03087	1.14529	1.19166	1.34213	0.99875	1.16638	1.21742	1.51718	1.29987	1.34167	1.45203	0.902501	1.37923	1.30231	1.16784	1.40823	1.05756	1.4644	1.26005	1.41399	1.14302	1.06559	1.43879	OR_Cubist	1.62263
23	1.16299	0.974609	1.51065	1.17391	1.33917	1.33014	0.984964	1.14988	1.20799	1.4149	1.23316	1.15965	1.3667	1.28043	1.43938	1.32551	0.983486	1.3365	1.12435	1.34621	1.20406	1.25906	1.46513	1.08037	1.389	1.265	1.1684	1.32771	1.21747	1.37688	OR_Cubist	1.51065
24	1.12089	1.04403	1.31281	1.06173	1.20377	1.24446	0.967475	1.27554	1.04931	1.32201	1.23584	1.0733	1.4224	1.21786	1.31568	1.3357	0.96747	1.40855	1.37154	1.22145	1.1959	0.984943	1.33864	1.19261	1.26799	1.41989	1.11984	1.295	1.43935	1.07776	SNV_GBM	1.43935
25	1.09176	0.98086	1.23234	1.07893	1.04993	1.19548	0.984821	1.08152	1.09705	1.24681	1.22251	0.983412	1.31913	1.16859	1.16669	1.20037	1.02343	1.30184	1.09965	1.1678	1.14579	0.982992	1.1477	0.872791	1.08903	1.13896	1.0588	1.22854	1.12789	1.11409	CR_Cubist	1.31913
26	1.17279	0.990094	1.31777	1.14387	1.24617	1.28175	1.16948	1.01425	1.21085	1.30903	1.26593	1.31268	1.28446	1.34219	1.28108	1.21396	0.986965	1.35949	1.14397	1.43807	1.14631	0.986906	1.21025	1.0895	1.30997	1.18102	1.15909	1.25573	1.10302	1.2566	DT_KELM	1.43807
27	1.04345	0.991636	1.18093	0.910212	1.15524	1.19546	0.98136	1.10051	1.0245	1.12815	1.22781	0.985419	1.26463	1.07897	1.15068	1.19548	0.98442	1.33957	0.996083	1.22186	1.18676	0.981341	1.19999	1.12949	1.18328	1.19217	0.981424	1.23072	1.14984	0.982239	DT_Cubist	1.33957
28	1.09741	0.975126	1.36269	0.989905	1.12902	1.28559	1.31261	1.04723	1.28973	1.24854	1.3246	0.975169	1.19027	0.84001	1.37713	1.3561	0.976511	1.34539	1.1028	1.48081	1.26772	0.975174	1.20415	1.11135	1.55447	1.33274	1.47466	1.34785	1.25968	1.57521	SNV_KELM	1.57521
29	1.10792	1.33898	1.2672	1.02056	1.03648	1.11831	1.02588	1.05069	0.951226	1.23653	1.17821	0.987002	1.2444	1.17158	1.31625	1.28801	1.27162	1.34831	1.34427	1.11478	1.01675	0.987053	1.09662	1.06495	1.33247	1.18367	1.08067	1.18088	1.10696	1.25451	DT_Cubist	1.34831
30	1.16377	1.09022	1.15528	0.985921	1.23606	1.29445	0.982403	1.14022	1.26213	1.23806	1.21848	1.19634	1.28696	0.957067	1.23864	1.41475	0.96975	1.26911	1.19061	1.39428	1.36211	0.986328	1.13253	1.00378	1.36852	1.16856	1.13959	1.13731	0.902967	1.3435	DT_RF	1.41475
31	1.12586	1.13242	1.26512	1.19703	1.32694	1.28137	1.26393	1.08333	1.1582	1.33093	1.38941	0.979292	1.4	1.11146	1.50587	1.33642	1.00104	1.42685	1.13344	1.35874	1.39143	0.985727	1.40719	0.945132	1.49927	1.20287	0.985723	1.55297	1.16049	1.42767	SNV_Cubist	1.55297
32	1.10276	0.977	1.29793	0.933566	1.07065	1.30602	1.22281	1.31429	1.03424	1.38269	1.32445	0.973728	1.27452	1.15891	1.24876	1.33967	1.18876	1.38428	1.34514	1.21607	1.19484	1.22347	1.26225	1.05832	1.21039	1.25353	0.976325	1.23744	1.25431	1.2651	DT_Cubist	1.38428
33	1.05204	1.09269	1.39264	1.00756	1.20196	1.14184	1.36071	1.02249	1.04559	1.27362	1.29346	0.883721	1.31404	1.14805	1.34039	1.22991	1.11716	1.34972	1.17741	1.30832	1.20279	1.11373	1.23378	0.993412	1.20427	1.10953	0.845312	1.1603	0.981658	1.29993	OR_Cubist	1.39264
34	1.10615	1.07222	1.17687	1.08298	1.12633	1.27067	0.963658	1.03247	1.15548	1.16557	1.28675	0.958724	1.36265	1.37677	1.2329	1.26985	1.02022	1.32451	1.28942	1.15919	1.26459	0.961641	0.922925	1.06439	1.18321	1.22062	1.0644	1.19955	1.26733	1.18797	CR_GBM	1.37677
35	1.20374	1.02547	1.26328	0.952333	1.11267	1.26481	1.03226	1.09439	1.01974	1.10022	1.29697	1.16602	1.17174	0.916828	1.20904	1.27377	1.10639	1.23546	0.935819	1.22903	1.13171	1.05852	1.06556	0.835776	1.13548	1.08787	0.995628	1.242	0.85278	1.18752	CR_RF	1.29697
36	1.05017	0.973	1.32771	1.03011	1.2145	1.18797	0.973	1.13422	0.993698	1.45464	1.44588	0.978819	1.2739	1.35061	1.36254	1.2307	1.24478	1.21776	1.20671	1.24433	1.17617	0.973	1.06522	0.968276	1.20766	1.22109	1.02662	1.27182	1.28428	1.33056	FDR_KELM	1.45464
37	1.0651	0.986884	1.31558	1.07902	1.1594	1.20266	1.02552	1.01794	0.945834	1.21424	1.26301	0.986693	1.50225	1.26229	1.36986	1.25363	1.03998	1.10986	1.27736	1.37018	1.22092	0.986884	0.982157	1.07707	1.2586	1.35968	0.986884	1.25551	1.29395	1.4234	CR_Cubist	1.50225
38	1.1355	0.793452	1.28042	0.998263	1.26501	1.17391	1.14818	1.10806	1.12216	1.34553	1.22291	0.96099	1.29712	1.22318	1.21409	1.17567	1.10407	1.24123	1.17212	1.37739	1.00431	0.80757	1.01721	0.951274	1.24479	1.21837	0.961185	1.16678	1.14831	1.3901	SNV_KELM	1.3901
39	1.10304	1.06419	1.35702	1.07312	1.32529	1.20303	1.05269	1.03391	1.14346	1.35876	1.17576	1.07893	1.23158	0.856143	1.23703	1.31841	1.00277	1.40384	0.98934	1.31795	1.19622	1.1052	1.32677	0.767931	1.22551	1.26735	1.0029	1.32973	1.1405	1.08798	DT_Cubist	1.40384
40	1.11228	0.917508	1.17477	1.0694	1.11339	1.23913	0.918574	1.08524	1.24003	1.29051	1.25092	0.929632	1.36933	1.09312	1.29888	1.24965	1.04529	1.31198	1.15586	1.26644	1.19666	0.751865	1.26666	0.959071	1.2457	1.28341	0.917296	1.29051	1.24753	1.2644	CR_Cubist	1.36933
41	1.09221	1.27672	1.40994	1.12901	1.2926	1.33478	1.35877	1.13916	1.28565	1.37042	1.40453	0.963499	1.40858	1.33023	1.36169	1.40555	1.17555	1.32111	1.52892	1.31294	1.02591	0.818307	1.18869	0.948088	1.3121	1.30083	1.25202	1.45069	1.3312	1.43792	DT_GBM	1.52892
42	1.12681	0.97877	1.19536	0.847027	1.18959	1.25787	1.2117	1.02085	0.862892	1.30397	1.10911	0.947054	1.39859	1.19641	1.09403	1.23405	0.890297	1.28703	1.11832	1.19314	1.29923	0.979929	1.38136	0.979434	1.31868	1.12837	1.14586	1.47323	1.03567	1.14762	SNV_Cubist	1.47323
43	1.09472	1.0176	1.27856	1.12454	1.2054	1.2968	0.98954	1.15939	1.17408	1.46945	1.28479	0.990892	1.38289	1.17729	1.21643	1.25135	1.07886	1.26293	1.13261	1.2874	1.266	1.03399	1.24578	1.14298	1.15522	1.27974	1.20456	1.20203	0.993248	1.32562	FDR_KELM	1.46945
44	1.08618	0.986271	1.12155	0.968833	1.14186	1.22817	0.988935	1.23538	0.93594	1.21465	1.25067	1.28473	1.2983	1.01797	1.17538	1.32561	0.988941	1.24166	1.05545	1.27443	1.11878	1.41817	1.4165	0.950391	1.25903	1.22441	1.40741	1.27806	1.17842	1.22067	MSC_SVM	1.41817
45	1.15324	1.13203	1.31272	0.968522	1.01901	1.09344	0.984971	1.02916	1.23629	1.24837	1.29426	0.984969	1.36535	1.22885	1.17155	1.40749	1.22582	1.20437	1.34067	1.31313	1.26642	0.984969	1.09629	1.0324	1.25732	1.36596	1.01716	1.30031	1.20943	1.29924	DT_RF	1.40749
46	1.0215	1.07203	1.14438	1.01193	1.09254	1.15238	1.01214	0.97488	1.02088	1.09463	1.12621	1.00084	1.19625	1.05541	1.19987	1.1535	1.13316	1.18721	0.945093	1.29705	1.06446	1.01458	1.14441	0.802397	1.28126	1.0281	1.05552	1.03127	0.913457	1.35899	SNV_KELM	1.35899
47	1.07974	1.11638	1.41588	1.17314	1.26702	1.45021	1.05235	1.0139	1.43043	1.41177	1.26633	0.987516	1.35193	1.07378	1.4891	1.28311	0.993478	1.46976	0.919857	1.41902	1.24678	1.0841	1.11957	1.06889	1.40928	1.25632	1.14387	1.06866	1.22199	1.49589	SNV_KELM	1.49589
48	1.04532	0.987284	1.10289	1.05143	1.20711	1.20099	0.932738	1.02391	0.925448	1.30488	1.18327	1.25831	1.08068	1.19685	1.39066	1.28484	1.35522	1.17347	1.14817	1.15694	1.10452	0.93475	1.24797	0.999166	1.20746	1.16666	0.932738	1.1383	1.18511	1.22718	CR_KELM	1.39066
49	1.07859	1.04532	1.1632	1.00454	1.18214	1.17829	1.32575	0.975656	0.80178	1.02286	0.956567	1.00389	1.04753	0.85763	1.14264	1.01826	1.10317	1.19831	0.807339	1.17723	1.19399	1.012	1.21296	0.872518	1.05364	1.23416	1.25664	1.28515	1.00211	1.08785	FDR_SVM	1.32575
50	1.14968	1.11676	1.26594	1.10673	1.60505	1.18063	1.30014	1.11109	1.05514	1.40849	1.33049	1.1073	1.2756	1.33191	1.57795	1.2419	0.964606	1.32638	1.32519	1.3757	1.14789	0.939056	0.899676	1.03845	1.22114	1.24051	0.964468	1.17081	1.17058	1.40862	OR_KELM	1.60505
51	1.02037	0.964624	1.26379	1.06793	1.15587	1.25863	1.09936	1.0535	1.2805	1.43777	1.27102	0.966285	1.28549	1.30514	1.27893	1.42023	1.28764	1.42011	1.24101	1.27825	1.2413	0.946398	1.08545	1.10186	1.24359	1.40315	1.00887	1.17622	1.20172	1.27899	FDR_KELM	1.43777
52	1.12216	1.05027	1.19569	1.08432	1.18135	1.17174	0.994092	1.14055	1.1646	1.27906	1.19335	1.12579	1.25084	1.14937	1.33557	1.21797	0.99466	1.26317	1.23904	1.14478	1.09284	0.994092	1.00298	1.11671	1.25832	1.1777	1.17907	1.18265	1.13601	1.29344	CR_KELM	1.33557
53	1.18288	1.05579	1.29904	1.13384	1.2433	0.975278	1.27149	1.02337	1.11769	1.20208	1.32902	0.957253	1.35206	1.26808	1.28327	1.26539	1.13775	1.34212	1.20648	1.12067	1.20294	1.02058	1.33448	0.960906	1.13635	1.2564	1.14973	1.33216	1.16264	1.04685	CR_Cubist	1.35206
54	1.11495	1.46024	1.24054	1.05299	1.26025	1.23179	0.980323	1.09663	1.25324	1.38083	1.14236	0.980405	1.64707	0.973242	1.3779	1.37998	1.51798	1.44569	1.16973	1.38831	1.25723	0.86962	1.06596	0.850569	1.3322	1.32943	1.31129	1.45102	1.10726	1.38353	CR_Cubist	1.64707
55	1.00422	1.0047	1.67695	1.07381	1.43029	1.40568	0.995772	1.36401	1.22633	1.51068	1.29221	1.36278	1.6848	1.35241	1.40748	1.342	1.29502	1.61597	1.3259	1.60695	1.21901	0.995772	1.22485	1.01379	1.58009	1.21113	0.997262	1.45754	1.1857	1.75315	SNV_KELM	1.75315
56	1.11201	0.975153	1.06772	1.04211	1.10862	1.08421	1.01196	1.04574	0.927456	1.18622	1.18202	0.984156	1.3277	1.23363	1.2294	1.05693	0.974187	1.23221	1.04251	1.17075	1.20708	0.974187	1.35398	1.10231	1.20399	1.2263	0.974187	1.45838	1.2245	1.19897	SNV_Cubist	1.45838
57	1.12438	1.05709	1.19789	1.17733	1.0839	1.34251	0.988795	1.06839	1.183	1.28583	1.21995	1.31946	1.24898	1.04585	1.22135	1.37183	0.979596	1.36336	1.28023	1.35553	1.2572	0.97945	1.37211	1.25256	1.2753	1.45834	1.00206	1.48728	1.2792	1.2192	SNV_Cubist	1.48728
58	1.09388	0.942892	1.18414	1.09695	0.981583	1.25466	0.944791	1.13676	1.22708	1.25089	1.22711	0.940946	1.28898	1.05392	1.07961	1.29789	1.13047	1.28787	1.10371	1.09415	1.16487	0.943981	1.33998	0.913585	0.961994	1.2463	0.989734	1.36542	1.05864	1.17436	SNV_Cubist	1.36542
59	1.06075	1.01713	1.05289	0.945938	1.07088	1.23182	1.05662	1.1625	1.27512	1.33393	1.25112	1.18926	1.09756	1.28966	1.21942	1.2337	1.18746	1.13053	1.25099	1.08943	1.13281	0.999386	1.12876	0.923098	1.14849	1.23974	1.04761	1.12163	1.1512	1.16723	FDR_KELM	1.33393
60	1.16643	0.973863	1.41911	1.0332	1.16486	1.2991	0.981148	1.06711	1.19447	1.55133	1.30053	0.97449	1.03135	1.34219	1.18124	1.50332	1.37434	1.62601	1.00606	1.35461	1.25163	0.970018	1.04019	1.19951	1.31822	1.32026	1.32019	1.18859	1.35325	1.346	DT_Cubist	1.62601
61	0.863186	1.12122	1.26248	0.994353	0.968925	1.29312	1.1968	1.04192	1.11803	1.13835	1.17754	1.19957	1.21126	1.15082	1.09599	1.38118	0.963456	1.48729	1.34706	1.24295	1.38842	0.963456	1.1579	1.06229	1.101	1.33303	1.15958	1.42065	1.2498	1.12543	DT_Cubist	1.48729
62	1.10751	1.12866	1.28506	0.994202	1.14562	1.31773	1.29526	1.18562	1.23294	1.32724	1.18058	1.34129	1.19516	1.17172	1.348	1.30386	1.31348	1.36859	1.15526	1.22413	1.13345	1.01722	1.39488	0.986813	1.21975	1.15114	1.03106	1.28889	1.23231	1.28414	MSC_Cubist	1.39488
63	1.08606	0.988452	1.41305	0.773271	1.06701	1.4154	1.00574	1.35551	1.21181	1.26053	1.28174	0.998747	1.58732	1.08725	1.25176	1.282	1.413	1.86019	1.1261	1.18737	1.21194	0.913496	1.29111	0.987556	1.21596	1.11092	0.991498	1.21261	0.933421	1.20135	DT_Cubist	1.86019
64	1.17658	0.990379	1.37607	0.982324	1.03889	1.42187	1.3752	1.07823	0.994349	1.24285	1.24096	0.990379	1.603	1.18153	1.17354	1.35882	1.12841	1.38723	1.26221	1.20936	1.27799	1.02197	1.56142	1.0247	1.44773	1.32919	1.27832	1.3386	1.0494	1.25718	CR_Cubist	1.603
65	1.16004	1.07528	1.33996	1.10659	1.12312	1.35975	1.00339	1.1441	1.09309	1.29229	1.46322	0.978451	1.4009	1.05254	1.24979	1.47227	1.12189	1.8708	1.50237	1.35263	1.14403	0.95579	1.37877	1.37853	1.30223	1.41848	1.1871	1.49463	1.42095	1.26376	DT_Cubist	1.8708
66	1.18366	0.979691	1.39019	0.936449	1.16687	1.24758	1.38006	0.962903	1.0325	1.25448	1.21494	0.753073	1.21276	1.02185	1.28423	1.18874	0.992381	1.39263	0.997351	1.25526	1.23289	1.11009	1.18579	1.0839	1.19286	1.19475	0.98006	1.34978	1.06817	1.21921	DT_Cubist	1.39263
67	1.03972	0.992847	1.39804	1.02475	1.0259	1.37751	0.992847	1.15214	0.886074	1.34179	1.08633	0.992847	1.4947	1.10399	1.0209	1.43176	1.23459	1.5064	1.37521	1.37185	1.2158	1.14075	1.4142	0.955147	1.26198	1.23746	1.14379	1.47564	1.01982	1.27132	DT_Cubist	1.5064
68	1.143	1.1239	1.38884	0.986665	1.17493	1.28237	1.00843	1.07486	1.25215	1.28186	1.27163	1.26067	1.44813	1.02349	1.12737	1.321	1.03574	1.5771	1.24525	1.4385	1.06401	1.00841	1.35024	1.24959	1.32203	1.23038	1.16572	1.37348	1.22617	1.34878	DT_Cubist	1.5771
69	1.10599	1.18278	1.24353	1.03343	1.03683	1.36014	1.19711	1.15797	1.29329	1.14634	1.19171	0.937714	1.43358	1.25242	1.14459	1.453	1.21409	1.59387	1.24131	1.30559	1.16993	1.00011	1.4162	1.02486	1.16246	1.44551	0.83516	1.44013	1.28953	1.12774	DT_Cubist	1.59387
70	1.15545	1.08213	1.28268	1.21568	1.34916	1.39383	0.990388	1.22141	1.12156	1.26267	1.45482	1.04007	1.39976	1.27026	1.29376	1.37028	1.10667	1.58411	1.20561	1.44091	1.25155	1.08938	1.38646	1.16416	1.26676	1.21373	0.990637	1.4096	1.17741	1.45339	DT_Cubist	1.58411
71	1.09234	0.872753	1.29612	1.0711	1.17519	1.36924	1.10249	1.25107	1.22155	1.48645	1.21743	0.876277	1.3405	0.994683	1.21599	1.27667	0.980742	1.43417	1.2248	1.40458	1.23691	0.95773	1.14068	1.19779	1.26896	1.21787	0.983278	1.53925	1.2011	1.25982	SNV_Cubist	1.53925
72	1.07969	1.25737	1.62046	0.830352	1.06817	1.02135	1.01535	1.01864	1.10676	1.3164	1.18687	1.15703	1.53636	1.03802	1.21867	1.38927	1.38608	1.49642	1.04708	1.43238	1.44688	1.12239	1.41395	0.963526	1.38355	1.45694	1.00871	1.38763	1.24679	1.35985	OR_Cubist	1.62046
73	1.1003	0.969893	1.24831	1.06019	1.23294	1.21475	0.969893	0.950945	1.11463	1.31165	1.24397	1.40817	1.35209	1.06625	1.33596	1.48486	1.22607	1.4069	1.32652	1.46123	1.21706	0.961206	1.24656	0.999154	1.12607	1.2669	0.9876	1.25008	1.27911	1.49096	SNV_KELM	1.49096
74	1.06092	1.16095	1.43714	1.08982	1.3523	1.22802	1.11913	1.21526	1.20688	1.2696	1.18243	1.26989	1.3071	1.2078	1.37326	1.18615	0.995494	1.32914	1.11204	1.35912	1.19438	0.99439	1.41627	0.723728	1.445	1.26901	1.11057	1.34456	1.09798	1.451	SNV_KELM	1.451
75	1.08572	1.09629	1.27693	1.08931	1.06772	1.34492	1.49447	1.29334	1.15835	1.46421	1.35545	1.46347	1.25342	1.25323	1.35245	1.35473	1.26882	1.43883	1.31129	1.31456	1.27089	0.997473	1.29999	1.00603	1.32376	1.30416	1.17813	1.3168	1.17827	1.32152	FDR_SVM	1.49447
76	1.12133	0.981881	1.29137	1.1693	1.16144	1.32166	0.985289	1.07405	1.43794	1.35942	1.18009	0.984602	1.24762	1.22845	1.33667	1.41895	1.12929	1.40521	1.32521	1.28287	1.27591	1.01873	1.35187	1.1821	1.24457	1.19803	0.990843	1.18904	1.15556	1.23817	FDR_GBM	1.43794
77	1.07786	0.964978	1.41916	1.12171	1.08377	1.34622	0.981499	1.18689	1.3477	1.37273	1.17731	1.07749	1.37147	1.08906	1.21163	1.37626	0.964982	1.4362	1.24763	1.19641	0.96069	0.964978	1.22959	0.964529	1.1858	1.39644	0.964978	1.34212	1.35012	1.24276	DT_Cubist	1.4362
78	1.08764	1.10232	1.17858	1.0539	1.19481	1.15167	1.19699	1.03474	1.14003	1.11966	1.24741	1.05668	1.1613	1.28669	1.17379	1.08282	1.06777	1.29041	1.20232	1.16418	1.07175	0.633923	1.13718	0.787625	1.0875	1.10299	1.0748	1.21704	1.13988	1.14818	DT_Cubist	1.29041
79	0.907753	1.06782	1.21656	0.8634	1.01456	1.19261	1.1651	1.16759	1.09489	1.0885	1.12414	1.08458	1.32954	0.844326	1.13061	1.33973	1.06699	1.34453	1.16213	1.28428	1.17612	0.999939	0.882961	0.864666	0.946974	1.30527	0.998864	1.47988	1.26102	1.13696	SNV_Cubist	1.47988
80	1.06464	0.994897	1.33165	1.06283	1.02172	1.26718	1.06002	1.16922	1.06569	1.38606	1.14447	1.0024	1.36941	1.14791	1.31885	1.2846	0.995011	1.24403	1.16103	1.43059	1.29962	1.26184	0.988335	1.15862	1.40231	1.14982	0.993577	1.58992	1.21628	1.47237	SNV_Cubist	1.58992
81	1.20644	0.972915	1.19683	1.12315	1.21026	1.27124	1.22745	0.952743	1.09661	1.26101	1.42704	1.24831	1.43895	1.07271	1.24307	1.35022	1.16538	1.4344	1.33963	1.21912	1.21896	0.992145	1.4862	1.34457	1.15998	1.29019	1.17223	1.39687	1.02852	1.23161	MSC_Cubist	1.4862
82	1.22265	0.969345	1.27152	1.03077	1.15367	1.26779	1.29577	1.02821	1.26447	1.1954	1.23851	1.03046	1.24713	1.19578	1.24247	1.31904	0.969368	1.28081	1.12558	1.31758	1.32298	0.962457	1.30977	1.21189	1.38022	1.10382	0.962452	1.3171	1.1064	1.31954	MSC_KELM	1.38022
83	1.06526	0.944184	1.16121	0.864212	1.12974	1.13099	1.23907	1.07429	1.19326	1.29611	1.10789	0.943493	1.29344	1.2433	1.45089	1.61125	1.34151	1.4899	1.28235	1.40306	1.24747	0.552941	1.22707	1.04647	1.35808	1.45313	1.01224	1.42988	1.48266	1.45405	DT_RF	1.61125
84	1.18119	0.960055	1.2592	1.05962	0.848606	1.18483	0.964465	1.06292	1.15202	1.31139	1.22584	0.962342	1.28697	1.11239	1.36185	1.27643	0.960014	1.28937	1.12589	1.34527	1.26282	0.95996	1.21338	0.978871	1.24114	1.2629	1.11059	1.15622	1.06491	1.46585	SNV_KELM	1.46585
85	1.01477	0.915419	1.19067	1.01557	1.02044	1.31758	1.03807	1.16263	1.24386	1.12868	1.30349	1.22324	1.38174	1.14938	1.06528	1.36793	1.08572	1.25107	1.28631	1.11135	1.32551	1.00192	1.26321	0.94996	0.905677	1.24036	1.14253	1.25704	1.23302	1.04985	CR_Cubist	1.38174
86	1.09372	1.07156	1.31363	1.00631	1.13299	1.29134	1.08878	1.23922	0.852001	1.25025	1.09134	0.981706	0.950074	0.977661	1.14724	1.07719	1.24674	1.01996	1.01019	1.291	1.08005	1.05591	1.33507	1.04026	1.18244	1.02717	0.996255	1.137	1.01985	1.21231	MSC_Cubist	1.33507
87	1.09485	0.91955	1.16611	1.07568	1.00935	1.09398	1.0939	1.05301	1.16576	1.1054	1.14777	0.885795	1.20747	1.08851	1.13974	1.27865	1.05065	1.20964	1.14949	1.09785	1.08784	0.540571	1.3185	0.910746	1.02733	1.18023	1.05824	1.18125	1.09527	1.10183	MSC_Cubist	1.3185
88	1.06794	0.992915	1.32528	1.11052	1.11578	1.24847	0.998614	1.34749	1.02239	1.24825	1.29178	0.992797	1.33391	1.16223	1.38699	1.47102	1.26515	1.457	1.32644	1.47715	1.226	1.09638	1.29147	0.998154	1.39489	1.26347	0.992776	1.41227	1.23963	1.42437	DT_KELM	1.47715
89	1.09421	0.934493	1.24824	1.00021	1.05308	1.07948	0.96702	1.08915	1.01903	1.24186	1.14526	0.948458	1.2076	1.15785	1.14603	1.22524	1.06862	1.10738	1.13411	1.13744	1.22059	0.947794	0.70163	1.20918	0.893455	1.17328	1.09477	1.26925	1.03887	1.2287	SNV_Cubist	1.26925
90	1.08981	0.948338	1.25294	1.01485	1.07432	1.3348	1.29375	0.968643	1.28046	1.24619	1.23062	1.03787	1.42646	1.02048	1.16315	1.5032	0.949606	1.45549	1.30481	1.29159	1.21219	1.08749	1.08571	0.951129	1.14552	1.17145	0.948399	1.1078	1.02366	1.22372	DT_RF	1.5032
91	1.11392	1.01537	1.19967	0.958968	1.07523	1.2192	1.0956	1.11705	0.915003	1.0023	1.19763	0.93142	1.15206	0.934138	1.08548	1.16076	0.928634	1.16077	0.894371	0.888114	1.15419	0.307459	1.26878	1.14484	0.641618	1.12282	0.928806	1.14627	0.834487	0.985747	MSC_Cubist	1.26878
92	1.20472	1.11046	1.49375	0.941881	1.17568	1.33557	0.96745	1.10372	1.14683	1.59319	1.2119	1.01363	1.51812	1.24583	1.43802	1.33611	1.24342	1.54058	1.19693	1.3034	1.18374	1.00752	1.24267	1.1252	1.28173	1.33828	1.37252	1.44036	1.29775	1.38277	FDR_KELM	1.59319
93	1.16648	1.10205	1.27411	1.03156	1.24259	1.42326	1.00016	1.07808	1.23943	1.37161	1.32052	1.39896	1.48987	1.08393	1.4174	1.29276	1.04919	1.43455	1.1657	1.3876	1.3057	1.08138	1.38731	1.11647	1.30042	1.36826	1.5811	1.58013	1.2	1.39289	SNV_SVM	1.5811
94	1.06882	0.968923	1.23329	1.02204	0.981493	1.51817	1.20264	1.03154	1.1148	1.37257	1.17955	1.12556	1.49287	1.06328	1.39685	1.3363	1.5244	1.38215	0.928405	1.30531	1.41749	0.968876	1.2276	1.04303	1.39425	1.28097	1.02344	1.36214	1.19511	1.24033	DT_SVM	1.5244
95	1.08634	1.00273	1.24014	0.828175	1.05115	1.33502	1.01032	1.26864	1.47326	1.30406	1.19166	1.28575	1.47451	1.25898	1.33049	1.18088	1.41166	1.53184	1.09215	1.36355	1.10061	1.12316	1.38753	1.11139	1.23927	1.15043	1.11088	1.38247	1.12092	1.50567	DT_Cubist	1.53184
96	1.11371	0.983117	1.42863	0.932996	1.0722	1.3735	0.98594	1.09819	1.20779	1.18296	1.27972	1.01743	1.33258	0.935517	1.3289	1.2997	1.07303	1.48774	1.00858	1.26766	1.34439	0.980822	1.44842	1.07936	1.2262	1.27715	0.980826	1.27163	1.37513	1.15008	DT_Cubist	1.48774
97	1.08837	0.998726	1.21755	0.991803	1.16268	1.08903	1.15225	0.966532	0.736399	1.12718	1.14467	1.00442	1.0679	1.02842	1.02644	1.24269	1.33157	1.22087	0.828722	1.16916	1.14764	1.06582	1.13248	0.965564	1.06976	1.2285	1.09384	1.25713	1.10285	1.23602	DT_SVM	1.33157
98	1.06099	0.93054	1.08966	0.864826	1.07102	1.29517	1.18108	1.00561	1.29358	1.19719	1.16567	1.01051	1.31626	0.936024	1.18177	1.31362	1.24716	1.33742	1.1731	1.14747	1.19796	0.991678	0.655477	1.07526	1.07269	1.16703	1.11051	1.3195	1.32483	1.24679	DT_Cubist	1.33742
99	1.00814	0.957728	1.23153	0.853238	0.965233	1.41368	1.1533	1.04553	1.19731	1.21159	1.19818	0.957728	1.25566	1.05485	1.0351	1.2273	1.114	1.40577	0.978964	1.12982	1.28725	0.96599	1.10579	1.12253	1.27797	1.20722	1.06779	1.08348	1.07738	0.992093	FDR_RF	1.41368
100	1.14331	1.06281	1.36481	0.913184	1.29526	1.49069	1.46895	0.993903	1.38221	1.44364	1.38767	1.30181	1.27823	1.34051	1.28187	1.32621	1.2175	1.59098	1.0997	1.54402	1.29021	0.988682	1.40611	1.2039	1.53929	1.43671	1.08554	1.46268	1.25907	1.47834	DT_Cubist	1.59098

## Sheet: EGC
Round	OR_RF	OR_SVM	OR_Cubist	OR_SGM	OR_KELM	FDR_RF	FDR_SVM	FDR_Cubist	FDR_SGM	FDR_KELM	CR_RF	CR_SVM	CR_Cubist	CR_SGM	CR_KELM	DT_RF	DT_SVM	DT_Cubist	DT_SGM	DT_KELM	MSC_RF	MSC_SVM	MSC_Cubist	MSC_SGM	MSC_KELM	SNV_RF	SNV_SVM	SNV_Cubist	SNV_SGM	SNV_KELM	BestCombination	RPDmax
1	1.4643	1.47117	2.98552	1.51393	1.65879	1.74169	1.78999	1.46542	2.29003	2.33243	1.7592	2.80412	3.62523	1.61029	2.64367	1.85519	1.42928	3.43786	1.90931	2.26116	1.76848	1.37417	2.43955	1.91596	2.10566	1.72567	1.70569	2.65364	1.83121	2.2166	CR_Cubist	3.62523
2	1.79648	1.73537	2.17575	1.81731	1.71638	2.00615	2.07164	1.53863	1.59302	2.22487	1.6122	2.18185	2.63457	1.51728	2.09461	1.91836	2.36292	2.94753	1.89047	2.09551	1.60812	1.2833	2.11733	1.75136	2.029	1.5087	0.979322	2.44233	1.20927	2.13515	DT_Cubist	2.94753
3	1.55828	2.09923	2.38071	1.58751	1.60717	1.81921	1.87555	1.58885	1.70939	1.6555	1.70257	2.03598	2.39394	1.66453	1.97324	1.96946	1.80561	2.6723	1.70926	1.77247	1.71649	0.996653	1.94642	1.35605	1.84998	1.80965	2.03949	1.78095	1.56859	1.60357	DT_Cubist	2.6723
4	1.69635	1.51689	1.99042	1.19083	1.79839	1.74852	1.66974	1.29332	1.80294	1.69499	1.62017	1.67591	2.45667	1.22921	2.46158	1.63977	1.62721	2.61738	1.53782	1.97223	1.17284	1.61082	1.70809	1.33716	1.70091	1.30083	1.73779	2.10787	1.43367	1.87986	DT_Cubist	2.61738
5	1.65363	1.62695	2.02072	1.69322	2.00825	1.62939	2.11549	1.56167	1.87806	1.80016	1.62809	1.75482	1.87486	1.65598	2.10626	1.69973	0.966937	3.0044	2.05903	2.1338	1.41961	0.963977	1.86321	1.33315	1.86438	1.39929	0.963978	1.43254	1.5302	1.90943	DT_Cubist	3.0044
6	1.68824	1.25889	1.88213	1.63524	1.72034	1.82108	1.78111	1.32795	1.86094	2.01392	1.77341	2.25938	2.64508	1.50318	1.69055	1.87293	1.8379	2.73228	1.70745	1.89293	1.43496	0.913317	2.01988	1.53935	1.67934	1.63291	1.903	2.28804	1.72998	1.81334	DT_Cubist	2.73228
7	1.52702	1.03486	1.77595	1.48367	1.90525	1.64356	1.88669	1.36087	1.65845	2.2678	1.74261	1.0003	1.99719	1.79274	2.00676	1.63699	1.68304	2.48062	1.46695	2.45969	1.75199	0.656838	2.12895	1.29608	2.60196	1.65214	2.07398	1.79105	1.50487	2.13614	MSC_KELM	2.60196
8	1.75354	1.07913	2.30946	1.28925	1.75851	1.90033	1.5626	1.37612	1.65401	2.03634	1.67455	1.29263	1.90834	1.59227	2.3493	2.1549	2.34152	2.34632	1.78033	1.69769	1.32716	0.986302	1.43856	1.72018	1.90915	1.93086	1.98637	2.3539	1.44466	1.86728	SNV_Cubist	2.3539
9	1.66021	1.9265	1.81823	1.67843	1.85672	1.88408	1.29582	1.72273	1.74346	2.12546	1.8379	1.97418	2.52006	1.53011	2.15598	2.13893	2.40458	2.60465	1.95906	2.62352	1.6775	1.14051	1.43709	1.66116	1.74177	1.20883	0.985932	2.35882	1.90098	1.90539	DT_KELM	2.62352
10	1.56545	1.65482	3.126	1.13537	2.19009	2.17025	1.345	1.74597	1.95384	1.90034	2.14389	1.05366	3.09218	2.25966	2.54253	1.81137	2.68045	3.31007	1.61274	2.3554	1.53502	0.994498	1.83697	1.45187	2.28128	1.98298	1.46994	2.71588	1.84755	2.16208	DT_Cubist	3.31007
11	1.72635	1.58146	1.96239	1.56974	1.80667	1.82227	2.04444	1.47323	1.81616	2.02441	1.90676	1.31195	2.40691	1.82115	2.07691	1.98006	2.2475	2.47986	1.7738	2.00543	1.33433	0.996058	1.7408	1.29142	1.04841	1.7384	1.79079	2.47997	1.39533	1.92131	SNV_Cubist	2.47997
12	1.82286	1.91803	2.13643	1.74138	2.02325	1.99269	1.07142	1.4732	2.11018	1.97971	1.93069	0.964121	2.7225	1.98576	2.52816	2.25316	2.18213	3.16319	1.92385	2.05289	1.51958	0.997315	2.71096	1.69117	0.92508	1.8853	1.37207	2.69602	2.08797	2.15706	DT_Cubist	3.16319
13	1.45036	1.28011	1.7819	1.41685	1.74359	1.60844	0.955099	1.26381	1.41215	1.96142	1.59308	1.64139	2.3878	1.55569	2.17052	1.84098	0.958013	2.38039	1.75895	2.01251	1.45373	0.965366	2.0466	1.33744	1.85259	1.52808	0.95663	1.73152	1.5911	1.95588	CR_Cubist	2.3878
14	1.60405	0.986299	2.37253	1.66019	1.87593	2.04221	1.89484	1.72771	1.49511	2.18437	1.48744	0.995378	2.44282	1.43213	2.39383	1.65228	1.72801	2.82065	1.61542	2.41544	1.51833	0.206491	2.44487	1.2881	1.86168	1.67321	2.23724	2.58537	1.93872	2.13939	DT_Cubist	2.82065
15	1.34632	1.36626	2.76466	1.21557	1.91801	1.77657	2.14276	1.79653	1.63858	2.0823	1.65817	0.985563	2.79173	1.70516	2.13834	1.56548	2.36864	2.56084	1.84341	1.79807	1.41868	0.59084	1.90271	1.05989	0.817447	1.41743	1.88604	2.9335	1.40305	1.70047	SNV_Cubist	2.9335
16	1.8112	1.75908	2.50749	1.48924	2.16823	2.1703	1.17808	1.68298	1.31069	2.30589	1.86611	2.00498	2.47076	1.64233	1.95967	1.65377	2.6823	2.93267	1.89802	1.92889	1.51213	0.976278	2.02755	1.1509	1.91722	1.38926	1.8542	2.58231	1.28082	1.87823	DT_Cubist	2.93267
17	1.68173	1.10018	1.9049	1.76011	1.94787	1.78749	1.02902	1.34746	1.81704	1.70075	1.5905	2.16836	2.40997	1.51288	2.07687	1.83206	1.75588	2.22122	1.80986	1.99976	1.28739	0.98538	2.31381	1.63809	1.78591	1.5003	0.976872	2.30639	1.3008	1.70589	CR_Cubist	2.40997
18	1.80105	1.76937	2.21412	1.64526	1.87996	1.84253	1.11093	1.31278	1.95081	1.81388	1.42135	1.73472	2.28337	1.83603	2.3222	1.67324	1.17413	2.67827	1.82661	1.87697	1.54593	0.964675	2.12931	1.64341	1.7667	1.59231	1.65607	2.53533	1.67121	1.9195	DT_Cubist	2.67827
19	1.75771	1.94643	2.47893	1.82942	2.00114	1.85377	2.20737	1.23055	1.81622	2.15143	1.72405	2.37563	2.41104	1.68944	2.17039	2.06389	1.36786	2.75542	2.01144	2.07466	1.15657	1.60983	1.2872	1.11405	1.83644	1.52895	1.56689	2.37411	1.53351	1.92894	DT_Cubist	2.75542
20	1.56633	1.14616	2.39382	1.44325	2.05662	1.96481	1.33471	1.21913	1.71274	1.83396	2.09123	1.47715	2.30176	1.81813	2.20264	1.97719	2.68247	2.34396	1.84349	2.0876	1.25625	1.03779	2.32259	1.5431	1.83717	1.22602	0.979937	2.37258	1.494	1.84587	DT_SVM	2.68247
21	1.31708	1.38652	2.17577	1.22667	1.93609	1.78594	2.17838	1.39736	1.93062	2.16313	1.60137	1.58834	2.4992	1.8781	2.33704	1.80193	2.21509	2.71515	1.70167	1.97466	1.33657	0.96672	1.76874	1.44454	2.04651	1.62262	1.84015	1.85363	1.16841	2.03276	DT_Cubist	2.71515
22	1.86177	0.959464	2.25112	1.90731	1.83293	1.73819	2.01514	1.4365	1.40332	1.95521	1.56733	2.02311	2.53721	1.49932	1.88963	2.0174	0.958372	2.45509	1.93081	1.84038	1.76953	1.85057	1.89008	1.20749	1.82129	1.86264	1.49658	3.03464	1.74757	1.8755	SNV_Cubist	3.03464
23	1.58399	1.88651	2.47442	1.6545	2.01012	1.83924	1.73323	1.65518	1.8073	2.12043	1.78902	2.01025	2.11568	1.52405	2.02932	1.9063	2.02212	2.96217	2.04733	2.18946	1.47902	1.31962	2.67276	1.48366	2.08928	1.58216	2.00207	2.56391	1.66635	2.10792	DT_Cubist	2.96217
24	1.49443	0.99431	2.28561	1.49573	1.85415	1.42734	0.994661	1.44828	1.73859	1.96423	1.52677	2.62893	2.75109	1.48643	2.42095	1.96498	2.48508	2.60957	1.93017	2.16843	1.82532	1.58212	2.69987	1.9752	2.29502	1.20955	2.06105	2.12843	1.51309	2.02652	CR_Cubist	2.75109
25	1.54566	1.5898	2.12442	1.59132	1.6707	1.63913	1.69326	1.31674	1.61191	1.77461	1.57659	1.81562	2.15399	1.66992	2.25569	1.75542	0.966546	2.4933	1.80578	1.76448	1.04373	1.32046	1.95364	1.41605	1.78211	1.59383	0.962987	1.86627	1.51787	1.60863	DT_Cubist	2.4933
26	1.50581	1.72275	2.4425	1.43209	1.9124	1.98403	1.83996	1.66657	1.99775	1.90119	1.76262	1.11259	3.32625	1.55914	2.07679	1.90059	3.05042	2.95732	1.78541	2.10808	1.33512	1.35422	1.76092	1.70731	2.00956	1.6481	1.03058	2.22884	1.56504	1.8801	CR_Cubist	3.32625
27	1.54241	1.45375	1.99854	1.46719	1.95186	1.93275	1.39634	1.64726	1.52271	1.86636	1.63007	0.95789	1.78472	1.41392	1.91109	1.84693	1.73302	2.49159	1.68763	2.13007	1.38588	1.92478	1.97849	1.10805	1.84868	1.69552	2.14583	2.26822	1.4809	1.97661	DT_Cubist	2.49159
28	1.73208	1.60597	2.26411	1.41602	1.81731	1.91456	2.24085	1.47831	1.99676	1.86535	1.73579	2.20807	2.58622	1.61056	2.65698	1.78545	0.987718	2.4778	1.94833	2.10422	1.55474	0.993352	2.2058	1.33601	1.8494	1.71338	1.97795	2.21661	1.81148	1.99609	CR_KELM	2.65698
29	1.35153	1.30562	2.98695	1.32646	1.75224	1.39387	0.998151	1.599	2.22127	2.43094	1.69024	1.28146	2.57488	1.76272	2.50523	2.12957	3.13948	3.29864	1.87791	2.53832	1.877	0.91567	1.2638	1.83741	0.800121	1.84907	2.29797	2.18834	1.94204	2.42837	DT_Cubist	3.29864
30	1.75527	0.980261	2.12185	1.80232	1.72197	1.88471	1.66579	1.30588	2.01371	2.18964	1.38741	1.89763	2.39897	1.62289	2.51167	1.74229	2.42767	3.08377	1.80784	2.09539	1.38413	0.983116	1.44397	1.15151	1.26715	1.60237	1.89064	2.45843	1.76783	2.03347	DT_Cubist	3.08377
31	1.70987	1.41719	2.20897	1.5193	1.81199	1.80924	1.8885	1.50679	1.74926	1.74651	1.69643	1.99751	2.42456	1.68293	2.06397	1.80549	1.00322	2.38859	1.91988	2.20489	1.44671	1.27628	1.85752	1.21764	1.86488	1.64803	1.00322	2.30388	1.76191	1.90442	CR_Cubist	2.42456
32	1.81246	1.73651	2.25365	1.66659	1.60684	1.90421	2.07127	1.37941	2.03927	1.86855	1.74372	1.93107	2.39454	1.89722	2.18513	1.79005	1.70064	2.36263	1.76852	1.84872	1.40316	1.50688	2.53754	1.48324	1.55711	1.76937	1.16485	2.45234	1.77867	1.9012	MSC_Cubist	2.53754
33	1.56545	1.714	2.1507	1.71853	1.79175	1.68761	2.13211	1.39298	1.69775	1.86009	1.6475	1.6933	2.1289	1.68854	1.883	1.81197	1.68917	2.46942	1.91123	1.86688	1.74343	0.986959	2.27533	1.82147	1.73437	1.70221	1.34177	2.00202	1.62403	1.87179	DT_Cubist	2.46942
34	1.64514	0.9856	2.02672	1.52962	1.5799	1.86455	2.16034	1.4391	1.51356	2.15408	1.65277	1.413	2.21852	1.65649	1.40973	1.66465	2.17966	2.35322	1.45931	1.67544	1.38517	1.13468	1.7419	1.15133	1.40669	1.59825	1.52388	1.97388	1.5675	1.55036	DT_Cubist	2.35322
35	1.57111	1.31463	2.21409	1.23926	1.76663	1.56911	1.99443	1.45352	2.03403	1.75794	1.60915	1.83989	2.77747	1.55026	2.03538	1.84738	1.59964	2.59201	1.82013	1.73725	1.34741	0.986209	1.71121	1.47786	1.71576	1.66325	1.95177	1.89877	1.42213	1.79744	CR_Cubist	2.77747
36	1.64319	1.77497	2.33718	1.50672	1.7628	1.79532	1.54483	1.01429	2.17792	2.19449	1.68912	1.78027	1.93691	1.69215	1.80586	1.87521	0.985219	2.55621	1.80241	1.98452	1.3543	1.45601	1.5647	1.23229	1.68745	1.49179	1.86945	2.02767	1.6983	1.77513	DT_Cubist	2.55621
37	1.73955	0.970893	2.09999	1.76226	1.87562	1.82585	2.13246	1.34487	1.38772	2.39313	1.6393	1.90054	2.1606	1.9123	2.39408	2.01163	2.34468	2.71317	1.95165	2.40368	1.74231	0.971084	1.5159	1.68813	1.5002	1.63624	1.68711	2.73102	1.41983	1.93174	SNV_Cubist	2.73102
38	1.35092	1.69598	2.25288	1.53949	1.768	1.71314	1.2986	1.30918	1.6374	1.81805	1.66953	1.94668	2.66802	1.96066	2.40353	1.64573	1.05777	2.27671	1.63257	2.07678	1.38934	1.59489	1.45396	1.2634	1.87353	1.59331	1.29132	2.17912	1.63365	2.13139	CR_Cubist	2.66802
39	2.03981	2.08556	2.38081	1.87732	1.99412	1.98729	1.89396	1.49943	2.05922	2.56711	1.8495	2.02571	2.44726	1.87452	2.15814	2.15139	1.8488	2.26268	1.78358	2.23066	1.56093	1.92593	2.51434	1.57069	2.00798	1.6682	2.23931	2.12665	1.51324	2.09707	FDR_KELM	2.56711
40	1.72687	1.68071	2.73969	1.85548	1.81198	1.90414	1.77764	1.35403	1.79685	2.2113	1.60144	2.01433	3.14729	1.43111	2.46381	1.87781	1.45128	2.51742	1.89202	2.18786	1.41431	0.961778	1.04141	1.31195	1.95898	1.94998	1.51574	2.45602	1.8506	1.77103	CR_Cubist	3.14729
41	2.10598	1.65275	3.27925	1.86076	2.04935	2.07242	1.80204	1.02056	2.11608	2.63957	1.93446	2.35666	3.74168	1.61843	2.44636	2.52436	2.07184	3.61199	2.42162	2.83644	1.5182	1.29971	1.72617	1.30005	1.94207	2.0377	0.985379	3.19519	1.69347	2.52555	CR_Cubist	3.74168
42	1.51718	1.38452	2.05254	1.50633	1.79668	1.40496	1.73395	1.00189	1.52725	1.81781	1.6084	1.58568	2.00035	1.28895	1.72896	2.10937	1.90627	2.26937	2.02466	1.98606	1.25356	1.91293	1.29824	1.58994	2.24679	1.93246	1.02402	2.41373	1.85436	1.92557	SNV_Cubist	2.41373
43	1.85925	1.64253	2.07816	1.83644	1.93328	1.89568	1.39045	1.67257	2.10522	2.06783	1.714	1.70907	2.29265	1.65405	1.55886	1.81837	2.02734	2.29043	1.87268	1.92236	1.52094	0.983618	2.41607	1.45951	1.77567	1.74065	1.77964	2.25398	1.79108	1.81244	MSC_Cubist	2.41607
44	1.59736	2.12722	2.2583	1.32698	1.88286	1.79644	1.37883	1.73182	1.7381	2.03808	1.85286	0.991853	2.05145	1.84446	2.15184	2.00084	1.87525	2.46424	2.06946	1.90614	1.48829	1.40967	2.04078	1.52781	1.89615	1.57915	1.68679	1.92118	1.45624	1.90346	DT_Cubist	2.46424
45	1.63538	2.30664	2.52494	1.35868	1.75807	2.03315	1.91091	1.66738	1.90636	1.9258	1.06231	1.6802	2.40973	1.64942	1.7651	1.82925	1.00075	2.39709	1.66654	1.98768	1.40279	1.00189	2.0098	1.02993	1.33901	1.70187	1.00703	2.30295	1.76401	1.87057	OR_Cubist	2.52494
46	1.55737	1.47731	2.28032	1.63976	1.86849	1.71858	1.90412	1.00446	1.29223	1.79229	1.63152	1.87216	2.27144	1.67351	2.26292	1.67787	1.71736	2.33859	1.65809	2.24371	1.47635	1.69811	2.31492	1.39204	1.71142	1.28924	1.14582	2.29039	1.29426	1.85332	DT_Cubist	2.33859
47	1.81443	1.62183	2.95433	1.88795	2.0922	1.96087	2.45159	1.62546	1.88837	2.20342	2.15429	3.22968	2.84691	2.30006	2.36099	2.09492	2.41625	3.69567	2.03913	2.44255	1.66805	0.974726	2.16169	1.62926	2.24184	1.52665	1.98577	2.28363	1.39278	2.24219	DT_Cubist	3.69567
48	1.77632	1.27271	2.14652	1.78655	2.03772	1.46973	2.10618	1.56078	1.82326	2.19164	1.58561	1.12669	2.30028	1.60542	1.99487	1.77045	1.02242	2.63737	1.68976	2.11138	1.50933	1.24105	1.47151	1.43019	2.00883	1.70903	1.73667	2.16015	1.31604	2.13601	DT_Cubist	2.63737
49	1.26523	1.43672	2.01518	1.10915	1.59635	1.69729	1.75842	1.23373	1.76707	1.73834	1.59505	1.6037	2.2034	1.2148	1.87996	1.81642	1.92732	2.31147	1.30639	1.887	1.89333	1.82866	1.96366	1.55161	1.64699	1.85064	2.0277	2.01979	1.54978	1.84341	DT_Cubist	2.31147
50	1.73712	2.00113	1.98084	1.58278	2.28541	1.89222	1.77548	1.14355	1.95505	2.47486	1.77488	0.960706	2.6076	2.03849	2.34496	1.9343	1.11733	2.6654	1.8318	2.03197	1.13327	0.687485	1.5341	1.20401	1.87859	1.38394	2.17729	2.1684	1.15754	2.17971	DT_Cubist	2.6654
51	1.68925	1.41773	2.6086	1.32762	2.10133	1.88593	0.982992	1.62326	1.64785	2.098	1.72937	2.09984	2.308	1.74913	2.31967	1.97661	1.74239	3.10791	1.98801	1.74861	1.47549	1.00307	1.82872	1.34155	1.13836	1.79846	2.10344	2.32462	1.53019	1.80164	DT_Cubist	3.10791
52	1.64399	2.27888	2.53497	1.7728	1.85968	1.75226	1.93679	1.46154	1.75242	2.16964	1.61919	1.01793	1.98305	1.48991	2.12546	1.90474	2.23002	2.65152	2.06379	2.38591	1.39405	0.984894	1.96336	1.0698	1.82412	1.62156	2.25059	1.83123	1.62611	1.99301	DT_Cubist	2.65152
53	1.82672	2.14598	2.37696	1.75259	2.14858	1.63006	1.01702	1.48405	1.68761	2.07135	1.88831	2.27967	2.5718	1.64562	2.0437	1.91437	1.3921	3.09047	2.21281	2.2423	1.55699	1.44439	1.58891	1.38192	1.49464	1.83994	1.64887	2.25784	1.4566	1.7661	DT_Cubist	3.09047
54	1.6671	1.18055	2.56595	1.54979	1.95356	1.79074	0.962331	1.32339	1.76401	2.08932	1.77887	0.962404	2.63617	1.64851	2.40609	2.05374	0.970983	2.79729	2.30041	2.16048	1.48008	0.819114	1.93471	1.11335	1.6258	1.66956	0.962363	3.02219	1.83315	2.0427	SNV_Cubist	3.02219
55	1.62998	1.27225	2.12736	1.64898	1.88492	1.72264	1.52129	1.34	1.65919	1.61821	1.68484	0.989085	2.01119	1.64913	2.2003	1.82311	1.26142	2.31252	1.87093	1.82126	1.58091	0.993131	1.58282	1.32058	1.25024	1.27069	1.0061	2.22946	1.20272	1.58945	DT_Cubist	2.31252
56	2.1802	2.09666	2.65706	1.8125	2.05412	2.07341	2.08914	1.86018	1.64371	2.46713	1.98589	0.994114	2.91929	1.3119	1.93524	2.09654	1.51694	3.40099	2.64743	2.18937	1.6349	1.00236	2.45363	1.77779	2.3523	1.91125	1.87724	3.26706	1.69798	2.56138	DT_Cubist	3.40099
57	1.32725	1.49598	2.85447	1.51352	1.85986	1.77166	2.07127	1.86003	1.42425	2.46692	1.69708	0.979023	2.75308	1.52632	2.19387	1.69145	2.17171	2.94783	1.76468	2.06115	1.87066	0.977928	2.31407	1.79304	1.91125	1.83141	1.77073	2.70929	1.53262	2.28489	DT_Cubist	2.94783
58	1.76121	1.02125	2.36045	1.61282	1.77926	1.77427	2.39652	1.36472	1.79404	2.00516	1.76854	1.73748	2.3283	1.70897	1.85283	1.69838	2.01535	2.63186	1.55189	2.02999	1.59878	0.974718	2.12647	1.66813	1.78236	1.4664	1.71403	2.23411	1.39672	1.8165	DT_Cubist	2.63186
59	1.82148	1.76511	2.12452	1.72954	2.27275	1.70626	1.87269	1.65241	1.64807	1.92719	1.61205	1.68966	2.14909	1.5537	2.19752	1.67581	1.09678	2.54252	1.6146	1.78292	1.39923	1.40867	1.97233	1.18604	1.49445	1.56922	1.84099	2.15842	1.59954	1.73929	DT_Cubist	2.54252
60	1.61918	1.56702	2.53877	1.42483	1.7883	1.88294	1.58188	1.39486	1.95774	2.00057	1.5009	1.36136	2.74409	1.94196	2.2624	2.02445	1.05484	3.2438	2.22172	1.75381	1.67113	0.995406	2.1467	2.02567	2.21677	1.49408	0.998994	2.68484	1.54207	2.15193	DT_Cubist	3.2438
61	1.71651	2.04291	2.41418	1.65315	1.5669	1.75756	0.975053	1.1136	1.67518	1.73853	1.78272	0.979094	2.3838	1.65688	1.87083	1.75761	1.10094	2.34776	1.90463	1.92095	1.38537	0.980896	2.31532	1.19741	1.76039	1.7227	2.07881	2.32474	1.44354	1.86643	OR_Cubist	2.41418
62	1.54579	1.78431	2.15527	1.70111	1.78474	1.99247	0.956758	1.60128	1.13373	2.2274	1.97772	0.968519	2.4051	1.92198	2.57551	1.97145	1.92157	2.73485	1.81014	1.9103	1.56949	0.956741	2.15973	1.31194	1.98839	1.74318	1.67175	1.9011	2.08125	2.14092	DT_Cubist	2.73485
63	1.7959	0.993703	1.82431	1.40256	1.70188	1.79361	1.68893	1.57185	1.34576	1.69498	1.65491	1.89055	2.03781	1.62565	1.99303	1.5963	2.29415	2.41784	1.47518	1.75413	1.55849	0.973466	1.26865	1.29819	1.75185	1.36412	1.83126	1.80707	1.4522	1.71411	DT_Cubist	2.41784
64	1.51826	1.61634	2.45565	1.64198	1.80407	1.97056	2.20141	1.51464	1.93251	2.01957	1.60759	1.66539	1.89274	1.82622	2.37381	2.05405	1.15287	3.3167	1.98096	1.97841	1.74677	0.998557	1.41237	1.42923	2.29928	1.3998	1.54379	2.22465	1.70112	2.35817	DT_Cubist	3.3167
65	1.87345	1.56536	2.50887	1.54656	1.93778	2.01458	2.21424	1.71676	2.23316	2.00692	1.73677	0.973083	2.57037	1.62408	1.87598	1.85678	2.15543	2.57187	1.69068	1.91211	1.44986	1.67609	2.13559	1.32588	1.85697	1.68592	0.981579	2.39939	1.64192	1.8223	DT_Cubist	2.57187
66	1.75749	1.25617	2.37369	1.52954	2.03959	1.71618	2.06013	1.57255	1.5844	1.65484	1.66135	1.71882	2.02581	1.4431	1.58375	1.94857	1.97218	2.85051	1.801	1.78948	1.65732	1.66702	1.33868	1.48204	1.62372	1.45663	1.32073	2.13308	1.45644	1.83225	DT_Cubist	2.85051
67	1.48462	1.57645	2.23309	1.60362	1.37754	1.70092	1.8601	1.48721	1.71191	1.93838	1.58281	2.15695	2.33302	1.62452	1.64577	2.13503	2.06988	2.50342	1.78281	1.69391	1.4354	1.00867	1.97471	1.99478	2.08359	1.65623	1.0077	2.47091	1.50801	1.81481	DT_Cubist	2.50342
68	1.61871	1.02162	2.12561	1.56323	1.5541	1.65033	2.02837	1.5262	1.77508	1.87028	1.89777	1.33829	2.27281	1.59939	2.36157	2.21539	2.64353	2.61002	2.03367	2.38609	1.08674	1.10609	1.87238	1.36896	1.94139	1.58093	1.23022	2.57421	1.80453	2.06875	DT_SVM	2.64353
69	1.67218	0.986616	2.37015	1.44628	1.58909	2.12488	2.25031	1.52247	1.92088	2.13864	1.77051	1.58937	2.39447	1.58826	1.96152	2.10949	1.79098	2.84237	1.79386	1.77784	1.7383	1.01378	2.38381	1.26234	2.03621	1.83373	1.54566	2.81629	1.12988	2.05446	DT_Cubist	2.84237
70	1.92669	1.32406	2.51383	1.70149	1.82414	1.86168	2.41591	1.90231	1.78185	2.02347	1.37959	1.91126	2.51136	1.84261	1.84931	1.9309	1.14577	2.99495	1.8476	1.9697	1.57576	0.9905	2.44252	1.54806	1.893	1.57192	1.62758	1.90464	1.58679	1.91527	DT_Cubist	2.99495
71	1.5692	1.72549	2.30453	1.60724	1.90629	2.03429	2.08231	1.77552	1.94948	1.82831	1.64468	1.49883	2.55354	1.45377	2.09845	1.88869	2.31404	2.70811	1.74598	2.35866	1.66508	0.284905	1.93292	1.56298	1.87626	1.62169	1.92271	2.29335	1.19098	1.87557	DT_Cubist	2.70811
72	1.9086	1.68951	2.60602	1.59772	2.27432	1.74272	2.34293	1.20461	1.73984	1.91005	1.52451	2.0597	2.64122	1.41915	2.15896	1.90815	2.32966	2.96977	2.06909	2.19229	1.76537	1.39228	1.88252	1.28883	2.1448	1.61653	2.00327	2.05605	1.81584	1.84978	DT_Cubist	2.96977
73	1.77035	2.17353	2.25728	1.89323	2.16615	1.84189	1.21795	1.40149	2.0103	1.97387	1.67664	1.83395	2.23859	1.62683	2.24446	1.92625	2.3727	2.98642	1.86789	2.15365	1.59905	0.962652	1.92602	1.38874	1.94873	1.58318	0.96975	2.41818	1.47237	2.25911	DT_Cubist	2.98642
74	1.55422	1.15097	2.41831	1.65962	1.8798	1.50945	1.92282	1.33883	1.65936	2.19322	1.67638	1.90525	2.27797	1.42645	1.83725	1.91247	2.41819	2.75541	1.7046	2.34823	1.56867	1.89461	1.65406	1.08264	1.93157	1.53543	1.85149	1.83091	1.77192	2.07959	DT_Cubist	2.75541
75	1.93739	1.13974	2.85323	1.60333	1.73055	2.2371	2.79258	1.50691	1.90948	2.26643	1.77531	1.77926	2.74244	1.73308	2.43124	1.98802	1.32002	2.84589	1.90286	2.21733	1.40645	0.998679	1.72738	1.52198	1.99934	1.73923	1.00738	2.64374	1.75585	1.79209	OR_Cubist	2.85323
76	1.66686	1.70774	2.42738	1.65325	1.83442	1.83207	1.41031	1.71012	1.55933	1.73348	1.75445	1.85027	2.35838	1.87378	1.9436	1.80713	0.978242	2.56819	1.85884	2.1137	1.43258	0.978242	1.65515	1.2257	1.78642	1.57527	1.45009	2.36172	1.85051	1.43802	DT_Cubist	2.56819
77	1.53194	1.57741	2.7573	1.5774	2.06047	1.86661	1.8415	1.70275	2.00753	2.25932	1.62985	0.95746	2.82339	1.98328	2.15734	2.45218	2.27548	3.96041	2.39807	2.68015	1.59221	0.957457	1.23167	1.71889	2.23879	2.05154	0.957516	2.20829	1.90734	2.44971	DT_Cubist	3.96041
78	1.49814	1.66786	2.52882	1.58428	1.95193	1.75132	1.49387	1.01073	1.60677	1.88121	1.70882	1.82642	2.3372	1.61628	2.19628	1.77864	2.40759	2.91651	1.84814	2.08488	1.46243	0.429845	1.26667	1.16553	0.556022	1.74509	1.02168	2.39678	1.7228	2.10919	DT_Cubist	2.91651
79	1.46446	1.86622	1.85334	1.23053	1.73989	1.82412	1.21031	1.65789	1.63968	1.81652	1.61038	1.39762	1.98235	1.67596	1.52678	2.05381	1.74253	2.5542	1.83578	1.92201	1.30798	1.03179	1.21023	1.46761	1.17558	1.66021	1.75413	2.43068	1.62092	1.77695	DT_Cubist	2.5542
80	1.46483	0.99384	2.54209	1.65432	1.86188	1.85102	1.00311	1.80899	1.92153	2.13618	1.72174	1.92384	2.63186	1.77865	2.0419	1.95769	1.82699	2.81266	1.96005	1.91139	1.8352	1.03407	2.13891	1.43842	1.73371	1.72159	2.12042	2.70539	1.51832	2.3475	DT_Cubist	2.81266
81	1.94337	1.90623	2.43146	1.84262	2.16395	2.06595	2.27474	1.27407	2.11706	2.40857	1.34702	1.34878	2.40776	1.6981	2.36729	1.34402	1.94742	2.24513	1.43437	2.09043	1.63247	1.57297	2.18534	1.39778	1.6343	1.45842	2.03546	2.52763	1.81376	2.06026	SNV_Cubist	2.52763
82	1.49901	1.74845	1.9945	1.73003	1.77968	1.88062	1.64272	1.60469	1.53471	1.98708	1.65758	1.02431	2.04089	1.6781	1.93927	1.83438	1.99868	2.55998	1.94099	1.78187	1.7604	1.45164	1.85941	1.76132	2.28838	1.56105	1.26633	2.3054	1.51974	1.84794	DT_Cubist	2.55998
83	1.74299	1.9849	2.88549	1.68619	2.00339	1.77058	0.993178	1.23872	1.96452	2.49142	1.95166	2.02426	2.57919	1.88545	2.57919	2.41589	2.48689	3.1596	2.06978	2.46182	1.77989	1.3789	1.30416	1.5533	2.08049	1.85703	1.09501	2.08858	2.2249	2.40817	DT_Cubist	3.1596
84	1.61362	1.55261	2.41391	1.59117	2.19389	1.75362	1.0962	1.19553	1.68435	2.05682	1.68689	1.7854	2.71266	1.62319	2.17183	1.85799	2.26687	2.88357	1.84763	2.11341	1.61788	0.999128	1.46793	1.48861	1.82361	1.75075	0.988388	2.47168	1.706	1.83466	DT_Cubist	2.88357
85	1.76728	1.70969	2.41848	1.47502	1.88924	2.10068	2.01501	1.71687	1.13795	2.25831	2.11327	1.97137	2.77921	1.84324	2.14374	2.3083	2.25703	2.82587	1.79218	1.97105	1.12135	0.901952	2.15785	0.8746	1.81503	1.88057	1.59968	3.14298	1.40823	1.87923	SNV_Cubist	3.14298
86	1.51963	1.29809	2.20834	1.84102	2.02074	1.97966	0.990637	1.75301	1.82963	1.83826	1.71085	1.40343	2.52091	1.61191	1.78067	2.29814	2.4786	2.48232	1.96272	2.04204	1.66577	1.28688	1.88316	1.67244	2.01296	1.46589	1.36312	1.9637	1.68244	1.91357	CR_Cubist	2.52091
87	1.66795	1.64778	2.42552	1.3598	1.68147	1.74673	0.98159	1.20868	1.82496	1.89409	1.55819	1.80854	2.32454	1.42552	2.01678	1.61757	0.988674	2.59557	1.62949	1.93542	1.35565	1.20342	0.89985	1.08855	1.65063	1.53118	1.40287	2.31681	1.38729	1.64018	DT_Cubist	2.59557
88	1.54214	1.22718	2.46516	1.83353	1.68382	2.12157	1.60652	1.67372	2.16635	2.11288	1.67188	1.58878	2.37631	1.73416	2.00594	1.98058	1.67368	3.01346	2.18094	2.12001	1.68509	1.02534	2.35042	1.57731	1.77519	1.84044	1.93535	2.40162	1.83397	2.04455	DT_Cubist	3.01346
89	1.61616	1.40968	2.33898	1.37335	1.59862	1.9545	0.995182	1.36403	1.86299	2.29347	1.77985	1.3789	2.13208	1.46211	2.02994	2.00222	1.92175	2.49945	1.88932	1.90851	1.53933	0.418949	2.18105	1.23239	2.16966	1.78269	1.64174	2.51263	1.76897	1.84041	SNV_Cubist	2.51263
90	1.63054	1.16086	2.01639	1.48551	1.82701	1.68512	0.962571	1.4083	2.08572	1.84237	1.50992	1.82181	2.2538	1.52432	2.06139	1.57031	0.956118	2.3914	1.73191	1.53173	1.52618	0.887277	1.34116	1.43499	1.55092	1.42431	1.01135	2.0153	1.37214	1.88974	DT_Cubist	2.3914
91	1.39117	1.9346	2.20145	1.15269	1.95802	2.20281	0.991619	1.61312	2.12666	2.45026	1.609	2.1751	2.61135	1.70135	2.26891	1.98923	1.59595	2.34959	1.91465	2.10732	1.40832	1.00411	0.674116	0.919753	0.638829	1.77279	0.997474	2.2963	1.2096	1.76269	CR_Cubist	2.61135
92	1.73657	1.72855	2.55299	1.77977	1.90001	1.92015	1.01515	1.50258	1.80637	2.2667	1.90226	1.88763	2.78728	2.02852	2.64996	2.20783	2.47904	3.77058	2.46109	2.11877	1.61334	1.88515	1.7617	1.31279	2.19675	1.79439	1.44517	3.03743	2.13577	2.36715	DT_Cubist	3.77058
93	1.66036	1.20225	2.09622	1.71488	1.95017	1.92056	1.59566	1.44612	1.62096	2.02897	1.69464	1.53794	2.28201	1.45139	2.17068	1.78139	2.50021	2.23086	1.66976	2.02439	1.62864	1.58044	1.86566	1.03283	1.81329	1.33617	1.89247	2.11767	1.8821	1.75595	DT_SVM	2.50021
94	1.59055	0.983572	2.42849	1.61629	1.86884	1.81623	2.00894	1.58342	1.7795	1.8581	1.49339	1.88174	2.54295	1.6386	2.39307	1.86433	1.0541	2.71645	1.76572	1.64683	1.79892	0.978522	2.1151	1.41406	1.81692	1.70609	0.976182	2.39946	1.68245	2.06375	DT_Cubist	2.71645
95	1.84689	1.0499	2.16598	1.65406	1.87469	1.31071	2.05342	1.65736	1.68832	2.17777	1.53311	1.92112	2.19257	1.35866	2.03179	1.56903	1.78691	2.6294	1.38048	2.51869	1.5388	0.983973	1.7848	1.68426	2.20131	1.35954	1.58232	2.27757	1.3235	2.52702	DT_Cubist	2.6294
96	1.80299	1.73565	2.37113	1.77533	2.12287	2.02421	0.992181	1.74591	1.83343	2.14802	1.88367	1.86628	2.69922	1.77173	2.3841	2.11531	1.1615	3.11436	2.14488	2.16219	1.7833	1.50768	2.30993	1.43854	2.11557	2.00462	1.06718	2.83118	1.6444	1.87492	DT_Cubist	3.11436
97	1.51909	0.979986	2.01031	1.50828	1.95064	1.91219	1.88055	1.29088	1.77003	1.91188	1.5588	1.74645	2.33029	1.52622	1.57853	1.78226	1.80903	2.73245	1.98718	1.8845	1.66019	0.97208	2.11349	1.49714	1.96076	1.48833	1.63273	2.50296	1.73011	1.84175	DT_Cubist	2.73245
98	1.57357	1.20752	1.9655	1.68797	2.09608	1.8298	1.81381	1.37549	1.81839	2.27779	1.60767	1.90362	2.61726	1.68229	1.94461	2.08129	1.86925	2.76351	2.11678	2.13451	1.24356	0.978873	1.71251	1.01722	2.10722	1.66365	0.97872	2.23531	1.57294	2.14925	DT_Cubist	2.76351
99	1.66423	0.982405	2.55413	1.59259	1.57519	1.66076	0.966743	1.05363	1.65234	1.75802	1.69798	2.04537	2.25885	1.13457	1.49191	1.73008	1.91009	1.97154	1.56276	1.91985	1.49882	1.54033	2.16129	1.33951	1.91753	1.6789	1.60891	1.93466	1.36717	1.92341	OR_Cubist	2.55413
100	1.89105	0.997137	2.65677	1.6806	2.20601	1.8215	1.10683	1.29833	1.73332	2.13233	2.17344	2.06031	2.93469	2.20582	2.15227	2.29463	1.97978	3.27098	2.64639	2.85521	1.95128	0.995654	2.63474	1.98546	2.51484	2.03422	1.94818	2.91411	1.98294	2.70155	DT_Cubist	3.27098

## Sheet: EGCG
Round	OR_RF	OR_SVM	OR_Cubist	OR_SGM	OR_KELM	FDR_RF	FDR_SVM	FDR_Cubist	FDR_SGM	FDR_KELM	CR_RF	CR_SVM	CR_Cubist	CR_SGM	CR_KELM	DT_RF	DT_SVM	DT_Cubist	DT_SGM	DT_KELM	MSC_RF	MSC_SVM	MSC_Cubist	MSC_SGM	MSC_KELM	SNV_RF	SNV_SVM	SNV_Cubist	SNV_SGM	SNV_KELM	BestCombination	RPDmax
1	1.46049	1.09396	1.84308	1.23805	1.57976	1.43829	1.34846	1.1792	1.40357	1.44054	1.63096	1.03055	1.72289	1.19104	1.63543	1.46365	1.11886	1.76829	1.40671	1.40165	1.40385	1.25478	1.17152	1.2652	1.64583	1.44688	1.0076	1.70214	1.39959	1.53443	OR_Cubist	1.84308
2	1.34989	1.27378	1.59878	1.20103	1.46812	1.44475	1.44264	1.08992	1.20989	1.52632	1.42824	0.797773	1.31871	1.09276	1.22359	1.40554	1.05527	1.61527	1.29153	1.04139	1.36719	1.25337	1.51157	1.20457	1.03955	1.34981	0.834085	1.66036	1.0722	1.40727	SNV_Cubist	1.66036
3	1.22226	1.33648	1.58158	1.17118	1.01408	1.24978	1.02342	1.02839	1.20507	1.34063	1.22025	1.13472	1.22683	1.10982	1.27778	1.34247	1.06607	1.73513	1.21247	1.33916	1.32583	1.03252	1.40187	1.25154	1.36237	1.2441	0.909846	1.52946	1.2256	1.36185	DT_Cubist	1.73513
4	1.16413	0.940375	1.26517	1.11292	1.22142	1.25601	0.773315	1.07043	0.884337	1.21058	1.15573	0.776019	1.24867	1.02516	1.24741	1.08959	1.27382	1.36126	0.862282	1.21982	1.14886	0.515781	1.17045	0.952676	1.11979	1.12254	1.06517	1.24674	1.04446	1.17316	DT_Cubist	1.36126
5	1.31418	1.33989	1.28334	1.06963	1.31691	1.41733	1.00799	1.29129	1.32124	1.32285	1.08163	1.20584	1.31028	1.15875	1.35814	1.37935	1.00869	1.40113	1.32847	1.43536	1.2512	1.21426	1.30143	1.16418	1.38629	1.28488	1.24542	1.3097	1.12727	1.38828	DT_KELM	1.43536
6	1.33788	1.01027	1.43815	1.3773	1.36989	1.26167	0.767591	1.11159	1.23832	1.27798	1.21667	1.25275	1.58068	1.2276	1.22865	1.44727	1.35166	1.64038	1.44865	1.3457	1.11135	1.07168	1.459	1.21689	1.31155	1.27487	1.2193	1.53819	1.33709	1.32009	DT_Cubist	1.64038
7	1.07926	1.0216	1.1441	0.854342	1.08909	1.11496	0.975289	0.932143	0.953763	1.08139	1.06374	1.00116	1.14154	1.082	1.04911	1.14797	0.995952	1.18934	1.10122	1.17198	1.06232	0.946477	1.0971	1.02141	1.15266	1.14784	1.04	1.1225	1.00395	1.15244	DT_Cubist	1.18934
8	1.2568	1.01237	1.1412	1.00876	1.26078	1.35704	1.20054	1.07462	1.35719	1.22783	1.02878	1.07288	1.10145	0.904316	1.20381	1.16263	1.26931	1.36405	1.06747	1.26202	1.22596	1.00707	1.24931	0.846877	1.22509	1.21869	0.938608	1.33961	1.07722	1.27804	DT_Cubist	1.36405
9	1.11839	1.00857	1.17501	0.944458	1.17392	1.22816	1.18533	1.15434	1.04247	1.34768	1.23563	1.00283	1.07194	1.03785	1.28493	1.26735	1.09646	1.3022	1.25824	1.24606	1.29412	1.00155	0.954564	1.04234	1.13436	1.22259	0.635436	1.24945	1.0776	0.937199	FDR_KELM	1.34768
10	1.36838	1.4495	1.63382	1.15288	1.4067	1.35628	1.25197	1.26889	1.22671	1.40262	1.3303	1.22455	1.47381	1.16457	1.33135	1.4022	1.06188	1.52326	1.47501	1.50077	1.33528	1.45726	1.40157	1.04934	1.45539	1.3714	1.30793	1.5376	1.36957	1.51049	OR_Cubist	1.63382
11	1.34704	1.00789	1.48887	1.11302	1.39611	1.36106	0.989447	1.20647	1.21208	1.34788	1.28457	1.26094	1.48544	1.04415	1.29184	1.36661	0.992297	1.54838	1.23934	1.41861	1.22251	1.30438	1.19388	0.983027	1.0969	1.32355	1.19841	1.56513	1.17805	1.36599	SNV_Cubist	1.56513
12	1.28066	1.24569	1.51404	0.934987	1.12579	1.2958	1.18513	1.26589	1.14852	1.45411	1.26331	1.20114	1.32092	1.12767	1.35674	1.42364	1.39835	1.45732	1.30015	1.42656	1.32693	1.21185	1.14308	1.17381	1.35955	1.37873	1.32325	1.39657	1.42982	1.43346	OR_Cubist	1.51404
13	1.10455	1.17262	1.18607	0.986472	1.15536	1.23749	1.16179	1.0908	1.151	1.45723	1.12111	0.978454	1.22962	1.17168	1.24896	1.28569	1.07468	1.3086	1.11046	1.33654	1.17335	0.99233	1.19214	1.03146	1.33237	1.22446	1.16124	1.31535	1.05719	1.27486	FDR_KELM	1.45723
14	1.33911	1.41565	1.59071	1.18161	1.36895	1.35701	1.23797	1.36154	1.12084	1.50179	1.2468	1.30103	1.69322	0.946815	1.42376	1.33912	1.03489	1.73753	1.25679	1.4961	1.37587	0.837301	1.05315	1.43365	1.44015	1.34625	1.008	1.47351	1.10272	1.51371	DT_Cubist	1.73753
15	1.31479	1.00958	1.59826	1.21206	1.40678	1.3957	1.03876	1.07393	1.30684	1.36581	1.30084	1.00873	1.50073	0.841318	1.26655	1.35719	1.69372	1.79427	1.4197	1.34202	1.15079	1.02409	1.50163	1.27734	1.28981	1.2681	1.4228	1.64585	0.938296	1.27557	DT_Cubist	1.79427
16	1.29483	0.988057	1.34174	1.18264	1.42922	1.43724	1.21711	0.998868	1.34816	1.47808	1.27364	1.04093	1.39706	1.19925	1.37347	1.40036	0.988057	1.60475	1.29836	1.46888	1.21682	0.989892	0.969996	0.993134	1.22045	1.42525	1.27943	1.39005	1.32062	1.40298	DT_Cubist	1.60475
17	1.06413	1.12898	1.22409	0.970932	1.22208	1.19896	1.15735	0.996369	0.867238	1.08041	1.14804	1.10845	1.15466	1.01864	1.19198	1.19776	1.12497	1.27156	1.05197	1.21697	1.15958	0.861134	1.06815	1.03587	1.20938	1.1753	1.08649	1.18954	0.893392	1.19101	DT_Cubist	1.27156
18	1.13569	1.03935	1.05485	1.14311	1.21179	1.23279	1.09009	0.963364	0.94339	1.16722	1.22891	0.941569	1.16127	1.06447	1.19536	1.13586	1.06313	1.22779	1.1774	1.35704	1.31893	0.975924	1.10168	1.05718	1.3472	1.29565	1.03508	1.10849	1.23068	1.37102	SNV_KELM	1.37102
19	1.50649	0.992997	1.63011	1.36244	1.51749	1.52048	1.21771	1.05025	1.27636	1.51064	1.33394	1.19153	1.45894	1.04633	1.45646	1.55983	1.77125	1.76638	1.25426	1.47953	1.28056	0.992345	1.7425	0.85313	1.60255	1.62208	1.61403	1.69589	1.40504	1.60437	DT_SVM	1.77125
20	1.08564	1.08754	1.49585	0.814566	1.36082	1.21151	0.936395	1.00748	1.03917	1.14116	1.28438	0.636597	1.2433	0.839109	1.33799	1.29854	1.00556	1.55102	1.09066	1.28306	1.24088	1.11174	1.56918	0.808705	1.32802	1.15338	1.00655	1.32226	0.977827	1.37086	MSC_Cubist	1.56918
21	1.30948	1.00371	1.40804	1.03698	1.23103	1.2834	1.0153	0.984492	1.09925	1.36723	1.27914	1.1497	1.44815	1.2485	1.38343	1.07024	1.0036	1.48609	0.960126	1.36416	1.1962	0.785403	1.32921	1.1487	1.29844	1.13647	1.0747	1.39142	1.12558	1.31323	DT_Cubist	1.48609
22	1.27699	1.31773	1.2766	1.08874	1.15751	1.33135	1.31391	1.12837	1.12061	1.48915	1.24634	1.30107	1.20499	1.29328	1.34593	1.47312	1.1598	1.45692	1.42631	1.62359	1.34092	1.00448	1.44433	1.24808	1.09605	1.44246	1.37858	1.46161	1.16669	1.48109	DT_KELM	1.62359
23	1.50463	1.0089	1.63868	1.20054	1.45996	1.45378	1.09183	1.19451	1.21681	1.44649	1.56341	1.00901	1.76519	1.49792	1.49785	1.51107	1.04082	1.74334	1.32134	1.57956	1.44064	1.01438	1.59853	1.26181	1.43663	1.43599	1.00876	1.93183	1.25833	1.57783	SNV_Cubist	1.93183
24	1.27006	1.17314	1.38567	1.02428	1.29251	1.33806	1.01414	1.06004	1.21615	1.42843	1.22402	1.11805	1.44168	1.05994	1.07759	1.30802	1.38072	1.44995	1.18875	1.30842	1.28403	1.22428	1.38181	1.29641	1.40466	1.20552	0.73986	1.58177	1.0388	1.30414	SNV_Cubist	1.58177
25	1.29038	1.10756	1.35058	1.11309	1.18093	1.23926	1.00861	1.07298	1.17189	1.19844	1.2237	1.0572	1.26531	0.830699	1.13246	1.20935	1.00628	1.33942	1.0831	1.18639	1.18266	0.99064	1.37297	1.08358	1.18327	1.1578	1.15526	1.10839	1.01919	1.13729	MSC_Cubist	1.37297
26	1.26227	1.18578	1.68241	1.06521	1.4092	1.41847	1.13063	1.20161	1.24799	1.29086	1.41281	1.28402	1.46918	1.01197	1.36848	1.44359	1.4748	1.59054	1.27755	1.50484	1.47576	1.31467	1.40579	1.46674	1.48529	1.35609	1.38606	1.50738	1.21797	1.43675	OR_Cubist	1.68241
27	1.08341	1.14996	1.264	0.893775	1.19251	1.17332	1.10029	1.05951	1.06315	1.06727	1.12783	1.10431	1.12201	0.995249	1.22011	1.21882	1.005	1.26973	1.15494	1.23456	1.14739	1.11718	1.24393	0.918412	1.29154	1.21653	1.16315	1.22799	1.10306	1.25438	MSC_KELM	1.29154
28	1.22177	0.849262	1.27723	1.1527	1.21755	1.20476	1.32789	1.08314	0.972736	1.23269	1.09005	1.00685	1.14233	0.905092	1.15373	1.22026	1.01008	1.2415	1.1231	1.25262	1.12126	1.19927	1.14661	1.1102	1.23777	1.1313	1.10888	1.19054	1.00048	1.19796	FDR_SVM	1.32789
29	1.20601	1.01308	1.44737	1.20076	1.35924	1.31085	1.30908	1.386	1.2242	1.38535	1.2619	1.01092	1.54007	1.16141	1.26245	1.2111	1.21508	1.30581	1.10377	1.13198	1.30258	1.03424	1.58252	1.35646	1.30347	1.30984	1.37197	1.42752	1.13542	1.42478	MSC_Cubist	1.58252
30	1.27881	1.41439	1.5446	1.05164	1.33659	1.34724	1.51633	1.047	1.27601	1.50844	1.26889	0.99378	1.47581	1.17219	1.47026	1.46263	0.883637	1.69832	1.22096	1.48053	1.32395	0.963469	1.24618	1.10406	1.37753	1.37337	1.51984	1.75326	1.25	1.41946	SNV_Cubist	1.75326
31	1.25651	1.23346	1.28358	1.07941	1.19286	1.31007	1.27449	1.17926	1.20342	1.24654	1.23667	1.23883	1.32104	1.26206	1.26064	1.18269	1.27183	1.35415	1.0659	1.25021	1.2966	1.1972	1.12613	0.925659	1.23924	1.24651	1.29961	1.36754	1.06222	1.28392	SNV_Cubist	1.36754
32	1.23717	1.28419	1.51297	1.13748	1.29895	1.19827	1.0362	1.21884	1.00907	1.2821	1.24467	1.02285	1.53968	1.20319	1.23103	1.29113	1.00871	1.42666	1.19177	1.28528	1.22825	1.2004	1.37371	1.00995	1.28617	1.20547	1.30307	1.47227	1.09546	1.35963	CR_Cubist	1.53968
33	1.15976	1.23663	1.38165	1.07988	1.09075	1.38224	1.459	1.41706	1.19172	1.39224	1.2292	0.617451	1.21219	0.996492	1.34463	1.27729	1.37077	1.33345	1.14762	1.3772	1.29573	1.22273	1.42025	0.998493	1.24231	1.22517	1.03363	1.39	1.01927	1.28297	FDR_SVM	1.459
34	1.08268	1.11305	1.16676	1.03431	1.0391	1.19225	1.2141	1.04285	1.13927	1.19273	1.07298	0.970369	1.1303	0.996624	1.10981	1.0753	1.01015	1.15312	0.970761	1.0349	1.07814	0.988043	1.12132	0.968781	1.12308	1.09001	1.11156	1.10605	1.02222	1.03102	FDR_SVM	1.2141
35	1.41392	1.0476	1.53744	1.1352	1.46193	1.24839	1.1052	1.16085	1.30447	1.31061	1.52341	1.11742	1.40698	1.29685	1.48316	1.37379	1.32346	1.64638	1.34254	1.49301	1.26952	0.885897	1.34256	0.663213	1.41051	1.40334	1.64324	1.58514	1.27526	1.40221	DT_Cubist	1.64638
36	1.24968	1.05219	1.42144	1.10511	1.17999	1.23531	1.06709	1.02069	1.2114	1.23134	1.26775	1.19851	1.24942	1.14784	1.16637	1.23578	1.35311	1.31227	1.16311	1.21522	1.15454	1.00319	1.14935	1.00684	1.09309	1.21412	1.0039	1.23952	1.12895	1.2752	OR_Cubist	1.42144
37	1.23976	1.00172	1.37172	1.19431	0.868716	1.29086	0.799241	1.14955	1.22886	1.33123	1.29252	0.998906	1.3064	1.02073	1.34336	1.27763	1.24639	1.39806	1.04646	1.30071	1.21899	1.00338	1.11992	1.1483	1.31228	1.2911	1.12274	1.36544	1.38849	1.35735	DT_Cubist	1.39806
38	1.15416	0.969536	1.24586	1.09095	1.22733	1.21248	1.16432	1.14446	0.875145	1.26632	1.27006	1.11953	1.20081	1.19512	1.17596	1.1706	0.787003	1.1497	1.01509	1.11243	1.10562	0.944311	1.05545	0.870012	1.23356	1.19924	1.1111	1.12409	1.21842	1.14074	CR_RF	1.27006
39	1.4961	1.399	1.47271	1.29153	1.42628	1.36176	1.02336	1.21108	1.16514	1.37482	1.37431	1.1095	1.46853	1.20524	1.33031	1.56478	1.00969	1.52889	1.31017	1.36237	1.45317	1.06411	1.3563	1.38904	1.48242	1.37713	0.764919	1.27001	1.20758	1.31238	DT_RF	1.56478
40	1.32306	1.12892	1.33105	1.27652	1.20835	1.35079	1.05496	1.21479	1.22446	1.2755	1.17184	0.831124	1.34834	0.86084	1.21954	1.18199	1.02208	1.30528	1.09947	1.33137	1.2607	1.05987	1.06561	0.970115	1.21528	1.23842	1.16815	1.27947	1.17656	1.37245	SNV_KELM	1.37245
41	1.41875	1.41393	1.63022	1.20408	1.36283	1.3521	0.997747	1.30079	0.842874	1.50829	1.40689	1.40834	1.23466	1.20186	0.978801	1.62652	0.557673	1.48085	1.33653	1.32973	1.37437	0.99401	1.38317	0.955742	0.959093	1.5045	1.51956	1.58692	0.959921	1.31066	OR_Cubist	1.63022
42	1.14798	1.01649	1.33968	1.07075	1.22861	1.23783	1.13085	1.07386	1.21822	1.24871	1.17491	1.01615	1.27681	1.13758	1.22966	1.27718	1.00811	1.35996	1.31188	1.37024	1.17204	1.00493	1.24464	1.10063	1.37855	1.28365	1.0073	1.36634	1.20651	1.41121	SNV_KELM	1.41121
43	1.25595	1.22297	1.35899	1.04866	1.29527	1.23511	0.898002	1.10949	1.10061	1.20117	1.36104	1.00813	1.4463	1.20881	1.23098	1.26791	1.39218	1.49327	1.10099	1.32155	1.23493	0.855595	1.31655	1.32219	1.29319	1.29837	1.08041	1.31893	1.20244	1.31644	DT_Cubist	1.49327
44	1.16822	1.38538	1.31442	0.928795	1.29991	1.29855	1.32226	1.2773	1.24027	1.54362	1.29179	1.22305	1.35839	1.03476	1.2977	1.21403	1.15408	1.42243	0.814522	1.35311	1.17119	0.986985	1.44468	0.875159	1.27482	1.30821	1.28417	1.41548	1.19481	1.38142	FDR_KELM	1.54362
45	1.37761	1.06471	1.51192	1.24837	1.31092	1.30603	1.00852	1.39088	1.23825	1.32426	1.17745	1.00864	1.44183	1.06769	1.21022	1.30721	1.22549	1.60877	1.2682	1.20029	1.28092	1.28777	1.50149	1.16352	1.38416	1.18471	1.26689	1.56433	1.17389	1.23099	DT_Cubist	1.60877
46	1.08248	1.02682	1.45857	0.901604	1.1551	1.20442	1.20967	1.1475	1.11853	1.24323	1.19801	1.21533	1.23134	1.03891	1.20138	1.16939	1.02103	1.20635	1.11839	1.17231	1.18695	1.16808	1.41082	1.14372	1.19807	1.15431	0.687637	1.33478	1.13868	1.20213	OR_Cubist	1.45857
47	1.27405	1.13336	1.4362	1.1304	1.26059	1.39612	1.07089	1.03874	1.48171	1.30108	1.41852	1.24184	1.45391	1.25608	1.28297	1.39679	0.985166	1.56786	1.42645	1.49021	1.39294	1.03052	1.40927	0.932735	1.453	1.41558	1.12854	1.34552	1.24711	1.53605	DT_Cubist	1.56786
48	1.19312	0.969165	1.21532	0.995992	1.27639	1.28565	0.977229	1.06901	1.1924	1.35601	1.19548	1.20922	1.28445	1.01264	1.23085	1.23152	1.32817	1.2484	1.10584	1.25497	1.10871	1.18628	1.20574	1.08799	1.28875	1.25145	1.10259	1.20103	1.17215	1.24015	FDR_KELM	1.35601
49	1.23542	1.26123	1.26944	1.04181	1.14886	1.18701	0.957618	0.984375	1.12035	1.1039	1.18473	1.09304	1.27745	1.21334	1.14617	1.22903	1.05391	1.38347	1.01743	1.18888	1.23634	1.10879	1.32549	1.25575	1.18135	1.21461	1.11191	1.32154	1.13784	1.20158	DT_Cubist	1.38347
50	1.17553	0.978495	1.18896	1.03	1.19394	1.20592	1.29294	0.997121	1.14841	1.35289	1.1371	1.14795	1.23402	1.12406	1.28065	1.14872	1.22472	1.33901	1.04551	1.27409	1.10754	0.13387	1.0335	0.995278	0.950649	1.16774	1.08429	1.22759	1.09668	1.28099	FDR_KELM	1.35289
51	1.22684	1.04945	1.36467	1.12126	1.28042	1.33022	1.10261	1.02252	1.20034	1.33365	1.29334	0.987086	1.41137	1.33022	1.34195	1.33178	0.956134	1.36277	1.11782	1.45004	1.40089	0.941291	1.35467	1.26199	1.19618	1.35379	1.08952	1.33629	1.23703	1.45817	SNV_KELM	1.45817
52	1.31975	1.20121	1.51944	1.01714	1.27383	1.30441	1.20114	1.11343	1.2461	1.12794	1.33544	0.587712	1.15123	0.966684	1.30607	1.33829	1.15565	1.39081	1.26008	1.30345	1.2178	1.20613	1.03533	0.790401	1.23387	1.34362	1.05393	1.56207	1.29107	1.14421	SNV_Cubist	1.56207
53	1.23776	1.15489	1.3025	1.12865	1.27538	1.34819	0.998129	1.09845	1.25406	1.32566	1.20852	1.1427	1.26577	1.09774	1.26884	1.29101	1.36289	1.35622	0.829445	1.43444	1.34462	0.999984	1.2929	1.20515	1.31969	1.34311	0.94261	1.33056	1.29614	1.41456	DT_KELM	1.43444
54	1.18288	1.00045	1.53892	1.05296	1.40606	1.24979	1.31574	1.15227	1.22027	1.13619	1.26528	0.939809	1.48925	1.0184	1.34579	1.4875	1.01396	1.85821	1.22725	1.45929	1.31911	0.765392	1.48401	1.11173	1.09646	1.32399	1.04683	1.53759	1.10771	1.45784	DT_Cubist	1.85821
55	1.28661	0.995951	1.38	0.779669	1.16111	1.23202	1.25878	1.33662	1.018	1.2708	1.17567	1.00355	1.31621	0.942861	1.24957	1.29783	1.33686	1.37242	1.11436	1.35749	1.3978	0.988756	0.763477	1.38275	0.992231	1.24982	0.93962	1.44826	1.19207	1.333	SNV_Cubist	1.44826
56	1.2735	1.12552	1.47453	1.12239	1.20378	1.32722	0.986654	1.2986	1.08686	1.47452	1.5453	1.29337	1.2878	1.23512	1.48141	1.48683	1.00797	1.59985	1.38688	1.64935	1.14608	1.08174	1.38088	1.20556	1.48313	1.36139	1.43571	1.395	1.28769	1.55039	DT_KELM	1.64935
57	1.37468	1.06266	1.58357	1.13107	1.34731	1.37861	1.25303	1.20472	1.25387	1.37537	1.3632	1.00419	1.12557	1.28499	1.33174	1.35282	1.29544	1.67502	1.15329	1.38794	1.30224	1.00454	1.36171	1.31556	1.27438	1.31674	1.00471	1.37846	1.15789	1.29888	DT_Cubist	1.67502
58	1.2945	1.03514	1.42473	1.05204	1.33305	0.988162	1.08608	1.20675	1.05594	1.22479	1.29621	1.03149	1.30846	1.17335	1.16228	1.21744	1.2799	1.5601	1.09904	1.26415	1.21202	1.14935	1.0498	0.936221	1.24111	1.23466	1.00421	1.38222	1.0497	1.18039	DT_Cubist	1.5601
59	1.31875	1.46925	1.39772	1.2277	1.39162	1.32734	1.30575	1.15727	1.33308	1.36656	1.28601	1.02724	1.32684	1.27668	1.32716	1.3563	1.52825	1.52091	1.17648	1.20037	1.25638	1.02792	1.44044	1.27373	1.04621	1.21972	1.34777	1.44839	1.14885	1.05695	DT_SVM	1.52825
60	1.43021	0.986959	1.53306	1.0865	1.33422	1.34773	0.986996	1.33352	1.08931	1.59456	1.35466	0.441615	1.48425	1.08996	1.41718	1.42136	1.02338	1.48979	1.29272	1.20779	1.30177	1.1677	1.40747	1.01611	1.23994	1.35581	1.12621	1.52385	0.917199	1.34766	FDR_KELM	1.59456
61	1.22236	1.07189	1.3212	1.00696	1.16727	1.23419	0.896675	1.11181	1.1973	1.21278	1.2692	1.07377	1.29468	1.11165	1.26241	1.22863	1.01483	1.47894	1.13098	1.30473	1.17989	0.96638	1.11521	1.17011	1.25905	1.22214	1.07247	1.25889	1.19643	1.22361	DT_Cubist	1.47894
62	1.24512	0.987252	1.22063	1.15527	1.29526	1.24199	1.3774	1.08101	1.17293	1.27055	1.19875	1.07692	1.33211	1.1124	1.29004	1.2257	1.06056	1.51018	1.17851	1.35741	1.27472	0.995134	1.37703	1.30212	1.22106	1.24097	1.31017	1.29329	1.23342	1.33168	DT_Cubist	1.51018
63	1.1518	1.08331	1.34219	0.975777	1.10497	1.12085	1.00112	1.1889	0.911034	1.11169	1.16372	1.00113	1.40318	0.950304	1.09661	1.11829	0.855533	1.47072	0.996795	1.07763	1.12204	1.00112	0.770905	0.962752	1.1461	1.09474	1.17613	1.25031	1.01412	0.956362	DT_Cubist	1.47072
64	1.38962	1.23547	1.56572	1.26362	1.38981	1.22818	1.46649	1.15265	1.12445	1.41611	1.3137	1.18041	1.62141	1.17879	1.35339	1.46288	1.23604	1.61307	1.35985	1.40191	1.33513	1.24929	1.70974	1.33414	1.54001	1.33024	1.00886	1.62669	1.25992	1.42287	MSC_Cubist	1.70974
65	1.27863	0.996285	1.43148	1.11382	1.19103	1.25509	1.15604	1.14176	1.15976	1.32663	1.279	1.17854	1.22026	1.17079	1.28258	1.23277	1.38801	1.39731	1.20892	1.31026	1.28957	1.01902	1.30114	1.30406	1.2775	1.23849	1.09248	1.40581	1.20118	1.31731	OR_Cubist	1.43148
66	1.21903	1.00513	1.34469	0.973429	1.05327	1.2986	1.17339	1.15777	1.12534	1.22214	1.41851	0.65885	1.48822	0.827849	1.1034	1.2145	0.970133	1.44234	1.08676	1.05419	1.02907	1.00768	1.20657	0.720954	1.04026	1.12603	0.994857	1.29478	1.03872	1.08631	CR_Cubist	1.48822
67	1.27323	0.561981	1.47374	1.31549	1.17758	1.38645	1.33164	1.27065	1.36799	1.30727	1.23263	1.27386	1.47781	1.10129	1.27789	1.44111	1.25777	1.62935	1.25373	1.43699	1.3096	1.44779	1.55161	1.34558	1.3796	1.24439	1.5088	1.56406	1.06899	1.45126	DT_Cubist	1.62935
68	1.29041	1.16816	1.53032	1.04012	1.27251	1.3521	1.05047	1.149	1.16729	1.31311	1.42043	1.0794	1.65395	1.31431	1.22872	1.3581	1.429	1.57649	1.17784	1.47654	1.30205	1.00882	1.43738	0.983306	1.43265	1.31779	1.31106	1.6406	1.14183	1.42321	CR_Cubist	1.65395
69	1.23692	0.9606	1.29256	1.08546	1.15872	1.22064	1.01755	1.16129	1.08869	1.21923	1.14598	1.19049	1.29845	1.06623	1.0995	1.26078	1.16299	1.43932	1.27772	1.29417	1.23949	1.46229	1.24478	0.936787	1.25858	1.24789	1.09831	1.37039	1.18176	1.26224	MSC_SVM	1.46229
70	1.32095	1.27824	1.49484	1.09082	1.23363	1.37673	1.18011	1.39031	1.27111	1.18565	1.46439	1.01211	1.61577	1.24133	1.17247	1.37545	0.966652	1.54371	1.31266	1.26328	1.35677	1.1152	1.22313	1.05435	1.10823	1.24328	1.03901	1.51189	0.947359	1.07293	CR_Cubist	1.61577
71	1.32885	1.00809	1.47987	1.06924	1.37015	1.30977	1.24474	1.22861	1.40193	1.34413	1.21283	1.16856	1.12783	1.15861	1.35399	1.37849	1.21087	1.52475	1.22279	1.30907	1.25625	1.08293	1.47908	0.947989	0.713937	1.12609	1.31968	1.34951	1.34924	1.29739	DT_Cubist	1.52475
72	1.17317	1.11394	1.23469	1.01754	1.28496	1.33874	1.20769	1.22164	1.16971	1.40959	1.10525	1.00492	1.29431	0.929138	1.16647	1.3368	1.00311	1.30765	1.12456	1.29917	1.36328	1.00146	1.27218	0.873429	1.3202	1.23612	1.26584	1.26851	1.09395	1.40349	FDR_KELM	1.40959
73	1.26965	1.34718	1.49581	1.22929	1.26586	1.30759	1.03616	0.941627	1.31701	1.3628	1.36601	1.2389	1.43131	1.38949	1.37401	1.21705	1.57649	1.49334	1.23044	1.34283	1.23361	0.693763	1.30575	1.06481	1.29085	1.26815	1.17564	1.34583	1.2575	1.3793	DT_SVM	1.57649
74	1.25533	0.931514	1.29264	1.04302	1.3789	1.31422	0.766443	1.1697	1.13087	1.36019	1.29695	1.28136	1.22843	1.17933	1.32986	1.332	1.26507	1.34806	1.14597	1.35949	1.11095	1.07314	1.34761	1.14375	1.23403	1.27957	1.05466	1.31284	1.14997	1.33574	OR_KELM	1.3789
75	1.41817	1.20089	1.63034	1.35823	1.32582	1.39611	1.00869	1.34339	1.31728	1.4795	1.48924	1.2872	1.60544	1.2796	1.31461	1.54161	1.00869	1.70655	1.27956	1.30211	1.267	1.00875	1.4842	1.09542	1.29436	1.39321	1.22561	1.47499	1.27614	1.29462	DT_Cubist	1.70655
76	1.33493	1.2499	1.67931	1.15922	1.32104	1.45415	1.3003	1.26314	1.3671	1.35487	1.35887	1.01192	1.58334	1.00711	1.12936	1.38822	1.17183	1.60635	1.2143	1.12386	1.35067	1.00786	1.27596	0.959491	1.23812	1.37436	1.11373	1.57155	1.23622	1.36697	OR_Cubist	1.67931
77	1.27182	1.27515	1.28923	1.18564	1.37954	1.29284	1.13415	1.16986	1.05232	1.25001	1.28596	1.11571	1.47029	1.32206	1.23031	1.33184	1.12807	1.37944	0.893327	1.18352	1.3095	1.00865	1.43635	1.16817	1.25162	1.2466	1.2167	1.39315	1.2554	1.31557	CR_Cubist	1.47029
78	1.49619	0.997691	1.57	1.00692	1.58558	1.4631	0.992562	1.15967	0.960565	1.47379	1.65328	1.11844	1.64893	1.44216	1.52449	1.56407	0.765871	1.54123	1.11881	1.49442	1.4452	0.258747	1.10346	1.16389	1.07791	1.46275	1.11978	1.58671	1.21622	1.45893	CR_RF	1.65328
79	1.19919	1.30539	1.25337	0.952745	1.23654	1.19345	1.0087	1.21002	1.21531	1.27013	1.11864	1.30095	1.31485	0.823927	1.06245	1.25298	1.18708	1.39062	0.864278	1.21016	1.31502	1.10623	1.05496	1.08186	1.08782	1.3479	1.19984	1.33785	1.15255	1.26186	DT_Cubist	1.39062
80	1.27534	0.988668	1.46992	1.09383	1.23148	1.25856	1.05898	1.26174	1.28627	1.45478	1.26833	0.992289	1.42302	1.1469	1.27409	1.30683	1.26158	1.42516	1.12369	1.38283	1.3227	0.988293	1.38519	1.10703	1.37349	1.26664	0.988293	1.42127	1.15918	1.45931	OR_Cubist	1.46992
81	1.21727	1.10598	1.27604	0.985061	1.28805	1.28188	1.16052	1.09381	1.0485	1.23051	1.3564	0.849081	1.21833	1.23389	1.17323	1.25274	0.973616	1.33547	1.18595	1.27197	1.2513	0.757875	1.30154	1.09844	1.31012	1.33178	1.07643	1.23731	1.13728	1.27109	CR_RF	1.3564
82	1.18937	0.865718	1.04549	1.11638	1.22014	1.22353	1.01399	1.14128	1.11213	1.27525	1.31534	1.10851	1.0899	1.11857	1.23535	1.25282	0.778579	1.28074	1.12257	1.31032	1.34916	1.05732	1.25038	1.30673	1.32455	1.32055	0.977953	1.311	1.05684	1.19375	MSC_RF	1.34916
83	1.11935	1.15247	1.34899	1.07958	1.22088	1.35465	1.3154	1.20823	1.1985	1.43044	1.23779	1.28857	1.32463	1.22071	1.28071	1.26268	1.37782	1.36993	1.23583	1.23065	1.31269	1.13942	1.29372	1.03604	1.17054	1.31125	0.910438	1.35155	1.27096	1.28461	FDR_KELM	1.43044
84	1.15883	1.10049	1.41336	0.906479	1.3143	1.43317	1.26322	1.16037	1.33236	1.50509	1.31255	1.38567	1.57509	1.25676	1.4297	1.30216	1.86766	1.79761	1.40099	1.60778	1.31616	1.30448	1.57099	1.20621	1.35215	1.28361	1.00305	1.68282	1.2588	1.52477	DT_SVM	1.86766
85	1.35958	1.14378	1.48508	1.18702	1.40671	1.34475	1.00671	1.05467	1.14278	1.26435	1.29206	1.00671	1.45774	1.10429	1.36777	1.3801	1.00858	1.5552	1.46117	1.35936	1.13364	1.11903	1.28042	1.16	1.31722	1.31348	1.2765	1.45778	1.28346	1.36823	DT_Cubist	1.5552
86	1.21019	1.11327	1.28548	1.10395	1.16416	1.20999	1.03102	1.20031	1.09079	1.05835	1.14541	1.06853	1.24417	1.05267	1.20146	1.15454	1.27451	1.30071	0.934891	0.981674	1.20811	1.03325	1.21202	0.868337	1.19591	1.04173	1.21938	1.21178	1.05814	1.05468	DT_Cubist	1.30071
87	1.14938	0.693892	1.24259	1.08659	1.17225	1.11043	1.05946	1.19769	1.21062	1.14106	1.1852	0.948274	1.24022	1.06589	1.12299	1.16718	1.12344	1.29055	1.12155	1.20195	1.137	0.352268	1.27595	0.963661	1.16964	1.19813	0.711071	1.25124	1.06941	1.19812	DT_Cubist	1.29055
88	1.34595	0.996537	1.48472	1.19416	1.25827	1.30606	1.18812	1.26058	1.16964	1.48017	1.34229	1.41073	1.51356	1.38536	1.40717	1.45164	1.3727	1.53376	1.33235	1.4463	1.37787	1.06287	1.37374	1.15327	1.40372	1.24594	1.00433	1.52973	1.33541	1.35973	DT_Cubist	1.53376
89	1.19522	1.008	1.30749	1.16606	1.27004	1.30583	1.29177	1.17089	1.33749	1.33047	1.17191	1.00695	1.23329	1.15146	1.18664	1.31358	1.27478	1.32538	1.16215	1.37144	1.23124	1.00695	1.2715	1.13097	1.36061	1.34444	1.00818	1.43337	1.26009	1.13962	SNV_Cubist	1.43337
90	1.16493	1.05443	1.34829	1.17227	1.29445	1.31174	0.990662	0.981441	1.29127	1.18353	1.14308	1.03347	1.27495	1.14683	1.2344	1.32877	1.05852	1.44713	1.29267	1.35311	1.22237	0.971428	1.40238	1.29658	1.21508	1.29312	1.14093	1.22421	1.15546	1.34613	DT_Cubist	1.44713
91	1.19813	1.28357	1.28704	0.83909	1.28764	1.12481	0.666277	1.21296	0.899023	1.30885	1.17129	1.00552	1.40281	1.02439	1.30316	1.22358	1.00511	1.33569	1.1208	1.29705	1.31438	0.931829	1.29127	1.09153	1.14206	1.31214	1.03761	1.3489	1.12697	1.08876	CR_Cubist	1.40281
92	1.29762	1.31087	1.21193	1.04031	1.34369	1.26046	1.07886	1.35621	1.35387	1.29827	1.30862	1.17084	1.58818	1.20971	1.34082	1.317	1.33116	1.61509	1.19527	1.39735	1.26289	1.0061	1.56804	0.905574	1.33593	1.2599	1.00636	1.56169	1.27137	1.42033	DT_Cubist	1.61509
93	1.29786	1.33616	1.38679	1.1208	1.165	1.28837	1.11832	1.30754	1.0896	1.22886	1.37409	1.23197	1.43571	1.37674	1.26791	1.29488	1.00248	1.4533	1.16887	1.35314	1.31342	0.519791	1.33562	1.1092	1.29464	1.23021	1.16822	1.31235	1.28563	1.34392	DT_Cubist	1.4533
94	1.19886	1.2581	1.28842	1.04501	0.984978	1.21839	0.985872	1.03623	0.988839	1.09996	1.1738	0.9853	1.17187	1.05323	1.14251	1.22599	1.16551	1.1945	1.03657	1.17391	1.17419	1.13037	1.28197	1.18631	1.19452	1.19499	1.13299	1.24681	1.06495	1.11963	OR_Cubist	1.28842
95	1.35655	1.10424	1.62043	0.985879	1.41788	1.29888	1.10976	1.30885	1.08926	1.31341	1.28803	1.18336	1.55299	1.34613	1.07891	1.20804	1.09139	1.56604	1.15361	1.33534	1.38144	1.13283	1.53661	1.28183	1.26611	1.11769	1.36227	1.47898	1.01251	1.30489	OR_Cubist	1.62043
96	1.19	0.988775	1.18773	1.10942	1.24209	1.31257	0.758158	1.16955	1.1069	1.31445	1.21206	0.938578	1.22112	0.976253	1.34629	1.32118	1.07865	1.28152	1.11775	1.1091	1.25145	1.15417	1.17606	1.00233	1.19523	1.30508	1.06827	1.26457	1.01429	1.31521	CR_KELM	1.34629
97	1.15088	1.00742	1.13179	0.965211	1.22717	1.1978	1.00988	1.19869	0.983461	1.16505	1.28332	1.01741	1.23981	1.22224	1.21732	1.22896	1.18573	1.34696	1.20084	1.26729	1.24468	1.00756	1.13705	0.84963	1.05171	1.19431	1.11006	1.27735	1.04623	1.11439	DT_Cubist	1.34696
98	1.32146	1.00384	1.44973	1.13065	1.37597	1.26906	1.10009	1.05789	1.1236	1.52294	1.22554	1.18473	1.2124	1.14147	1.30472	1.34601	1.00322	1.65012	1.42731	1.47459	1.29722	1.21272	1.39129	1.05667	1.32412	1.23415	1.16386	1.56443	1.07105	1.43755	DT_Cubist	1.65012
99	1.06722	1.05076	1.1377	0.984323	1.113	1.07403	1.06667	0.889185	0.987998	1.05649	1.04266	1.04174	1.14401	0.987341	1.12803	1.14825	0.872322	1.19168	0.997621	1.10279	1.11085	1.03753	1.14429	0.993419	1.11356	1.15589	0.706874	1.13005	0.949803	1.08127	DT_Cubist	1.19168
100	1.30257	1.05182	1.42673	1.14978	1.3079	1.31221	0.809412	1.2072	1.07735	1.36104	1.30421	1.18687	1.36473	1.23672	0.997068	1.31038	1.0032	1.54719	1.18316	1.3335	1.25696	1.1549	1.37556	0.967988	1.30197	1.31723	1.25725	1.44137	1.27117	1.335	DT_Cubist	1.54719

## Sheet: GC
Round	OR_RF	OR_SVM	OR_Cubist	OR_SGM	OR_KELM	FDR_RF	FDR_SVM	FDR_Cubist	FDR_SGM	FDR_KELM	CR_RF	CR_SVM	CR_Cubist	CR_SGM	CR_KELM	DT_RF	DT_SVM	DT_Cubist	DT_SGM	DT_KELM	MSC_RF	MSC_SVM	MSC_Cubist	MSC_SGM	MSC_KELM	SNV_RF	SNV_SVM	SNV_Cubist	SNV_SGM	SNV_KELM	BestCombination	RPDmax
1	1.47564	2.68262	2.68429	1.15175	2.36204	2.05474	1.31338	1.41999	2.0126	2.34721	1.75174	2.19458	1.70134	1.76434	2.1412	1.84084	2.34471	2.78458	1.73819	2.30498	1.77009	1.08541	2.01611	1.9278	2.19214	1.80959	1.93108	2.56837	1.55561	2.1646	DT_Cubist	2.78458
2	1.73924	0.991391	1.86162	1.13622	2.1354	1.87773	1.46427	1.73629	1.83517	2.2143	1.82125	1.85596	1.84365	1.69093	2.15362	2.08197	1.38896	2.53257	2.1763	2.11803	1.54082	0.990697	2.25255	1.24171	1.89374	1.70055	1.41157	2.30689	1.79506	1.97298	DT_Cubist	2.53257
3	1.42946	1.02913	1.87382	1.51987	1.27664	1.54373	1.5703	1.36807	1.4647	1.22617	1.4999	1.52568	1.9375	1.387	1.78633	1.63247	1.99486	1.81434	1.50747	1.61134	1.63576	0.986367	1.45732	1.34366	1.78854	1.50725	1.00148	1.74471	1.48951	1.70776	DT_SVM	1.99486
4	1.65848	1.21089	1.66694	1.48867	1.72057	1.71882	1.85069	1.10229	1.6314	1.7988	1.50575	1.54302	1.89035	1.71556	1.99617	1.81383	1.66137	2.07428	1.59418	1.68173	1.54909	0.972886	1.66606	1.53143	1.68079	1.46953	1.46015	1.97842	1.42205	1.78566	DT_Cubist	2.07428
5	1.54746	1.79832	1.82987	1.27753	1.80413	1.72869	1.80755	1.13119	1.74329	1.74267	1.61889	1.5456	2.05966	1.65471	1.89137	1.72682	1.00044	1.78449	1.77833	1.92386	1.62176	1.00477	1.43577	1.51727	1.73386	1.48503	1.33874	1.81582	1.50312	1.87332	CR_Cubist	2.05966
6	1.39667	1.35148	2.02219	1.66953	1.38602	1.54765	0.986779	1.37768	1.00984	1.61689	1.45561	0.991756	1.86007	1.68893	1.5439	1.66385	1.75257	1.873	1.65921	1.7123	1.38536	1.34464	1.63048	1.52837	1.61449	1.49619	1.36878	1.78539	1.49339	1.84964	OR_Cubist	2.02219
7	1.71659	1.19129	1.40728	1.53986	1.85098	1.78576	1.18781	1.14154	1.77265	1.69782	1.73314	2.08175	1.65619	1.78347	1.91542	1.72424	1.78266	1.90613	1.5429	1.57332	1.73109	1.77606	1.80524	1.62469	2.13187	1.63644	1.03193	1.72577	1.20907	1.95593	MSC_KELM	2.13187
8	1.57065	1.04468	1.82926	1.39973	1.67642	1.81683	1.24024	1.46103	1.63367	1.55697	1.69992	1.48616	1.84994	1.47123	1.74188	1.77114	1.69774	1.53348	1.65789	1.51269	1.39472	0.987126	1.55864	1.2421	1.81864	1.57761	1.02087	1.88003	1.38022	1.60498	SNV_Cubist	1.88003
9	1.75408	0.993257	2.02923	1.68171	1.7795	1.83414	1.89262	1.34885	1.60901	1.92719	1.78216	0.998262	2.03217	1.58959	2.10289	1.74835	1.65381	1.93503	1.84556	2.08699	1.66228	1.01578	1.48866	1.79664	2.39425	1.59577	1.3687	1.93071	1.70251	1.81979	MSC_KELM	2.39425
10	1.86087	1.46489	2.22406	1.58707	2.04877	1.77012	1.55908	1.65186	1.69142	1.92585	1.89857	1.00599	2.30461	1.89816	2.1739	1.86399	1.12457	1.76992	2.07095	1.90502	1.62133	0.995049	1.38437	1.32218	2.14755	1.6731	1.35677	2.12006	1.34697	2.11282	CR_Cubist	2.30461
11	1.88038	0.991696	2.47152	2.11618	1.5692	1.878	1.84855	1.38914	1.59616	2.11451	1.87657	0.993374	2.31161	1.69637	2.18452	2.09425	1.40097	2.49481	1.9792	2.13642	1.59529	0.975282	2.06731	1.24168	1.5197	1.7193	1.26529	2.34954	1.47691	1.79446	DT_Cubist	2.49481
12	1.231	1.3773	2.28818	1.61832	1.6767	1.83241	0.984335	1.34548	1.72051	2.03114	1.71559	1.7305	2.19878	1.60266	1.60308	1.94567	1.69616	2.22361	1.79838	2.14467	1.4273	0.817001	1.92418	1.51472	1.51852	1.70113	1.29275	2.33296	1.64117	2.00281	SNV_Cubist	2.33296
13	1.57618	1.51295	1.69618	1.51758	1.6947	1.46781	1.57573	1.38169	1.50561	1.85007	1.51685	1.27686	1.73038	1.62539	1.97564	1.68397	1.02153	1.9834	1.73113	1.63494	1.55588	1.43085	1.62023	1.31852	1.80651	1.58003	1.07745	1.63267	1.36993	1.69033	DT_Cubist	1.9834
14	1.29223	1.54366	2.12898	1.34237	1.53146	1.78831	1.77597	1.36466	1.72416	1.45935	1.4285	0.69173	2.09179	1.24703	1.91436	1.68456	0.987434	2.26914	1.70397	1.92574	1.68786	1.36089	1.86701	1.13092	1.63123	1.51219	1.27447	1.86722	1.45437	1.98102	DT_Cubist	2.26914
15	1.31842	0.999946	2.07182	1.21557	1.54108	1.65458	1.79373	1.52208	1.12115	1.72335	1.61624	2.08094	1.77727	1.46023	1.6935	2.10659	1.80808	2.06144	1.74461	1.87818	1.37774	1.01355	0.897265	1.3816	1.35406	1.33893	1.32727	2.09036	1.57753	1.79091	DT_RF	2.10659
16	1.39686	1.86185	1.89793	1.39487	1.92712	2.04541	1.56951	1.52697	1.87317	2.19087	1.63484	1.77154	2.30701	1.6159	1.48625	1.85001	1.06252	2.28156	1.8625	1.69377	1.78269	1.00777	0.962943	1.27355	2.08017	1.5432	2.15695	2.43613	1.68137	2.0237	SNV_Cubist	2.43613
17	1.63525	1.79341	1.56756	1.93746	1.97901	1.6655	1.66952	1.18384	1.70988	1.73882	1.56649	1.14715	1.60315	1.71288	1.8401	1.77958	1.7787	2.06862	1.83476	1.98683	1.4918	0.987219	1.99437	1.52658	1.69527	1.46102	0.987213	2.05659	1.708	1.91534	DT_Cubist	2.06862
18	1.79044	1.09887	1.77233	1.36937	1.95452	1.85583	1.62428	0.959023	1.56928	1.74457	1.46851	1.57044	1.8667	1.37866	2.05731	1.77366	1.10514	2.0201	1.7509	1.92788	1.53902	1.28712	1.58329	1.58298	1.94738	1.66066	1.51951	1.91735	1.67841	1.95335	CR_KELM	2.05731
19	1.68454	1.22822	2.1746	1.73121	1.8037	1.80264	1.40051	1.32015	1.70741	1.80485	1.60773	1.4499	2.13792	1.57255	1.83298	1.90131	1.03066	2.3908	1.96054	2.15136	1.43826	0.995972	1.45331	1.64393	1.70461	1.70975	1.97554	2.05975	1.50507	2.09518	DT_Cubist	2.3908
20	1.58172	1.60999	1.91183	1.51265	1.90409	1.63503	1.46325	1.53798	1.05444	1.89904	1.68694	1.5975	1.73311	1.60995	1.63497	1.72825	1.1255	2.1768	1.42517	1.82005	1.36986	0.999851	2.04983	1.13094	1.94065	1.42945	1.73612	2.20925	1.35057	2.01388	SNV_Cubist	2.20925
21	1.47785	1.16145	2.1858	1.27829	1.73976	1.94426	1.65489	1.51273	1.64087	2.17983	1.47989	1.82887	2.07205	1.50998	1.68683	2.04845	1.32865	2.3059	1.80996	1.98634	1.67898	1.92138	1.52939	1.33853	2.00279	1.46034	0.977644	2.16358	1.5138	1.8367	DT_Cubist	2.3059
22	1.61071	1.53015	1.73269	1.68724	1.83947	1.60184	1.75032	1.33806	1.66409	1.5984	1.67495	0.947314	1.71831	1.54196	1.89349	1.71437	1.04227	1.93603	1.65305	1.71172	1.59676	1.53177	1.97594	1.61859	1.72145	1.67798	1.45134	1.93268	1.51802	1.63509	MSC_Cubist	1.97594
23	1.43361	1.34605	2.07911	1.36024	1.85885	1.73559	1.75246	1.10539	1.77405	1.88983	1.55292	1.69644	1.83607	1.58909	1.89585	1.74712	1.29007	2.00905	1.74247	1.88304	1.24981	1.64067	1.96686	1.48685	1.64786	1.63107	1.62014	1.94025	1.66301	1.81686	OR_Cubist	2.07911
24	1.57396	1.6533	2.48101	1.3121	2.06523	1.90867	2.17422	1.8108	1.20249	2.15696	1.57738	1.00272	2.02499	1.88445	1.79119	1.87218	2.04938	1.78458	1.60711	1.90111	1.68694	1.25866	2.09353	1.39737	1.71011	1.46424	2.00124	2.19077	1.54197	1.95264	OR_Cubist	2.48101
25	1.44261	0.976133	1.93815	1.70754	1.63146	1.72532	1.48581	1.47121	1.68223	1.61068	1.56475	1.56051	1.81016	1.69328	1.66313	1.68309	1.58213	1.88809	1.58097	1.79644	1.29543	1.12575	1.60808	1.43704	1.63821	1.56259	0.999208	1.7219	1.46912	1.62744	OR_Cubist	1.93815
26	1.43747	1.91426	2.26859	1.19288	1.75667	1.83964	1.69383	1.53161	1.78737	1.90517	1.76047	1.90273	2.30916	1.74523	1.97923	2.04409	1.08805	2.85239	2.02464	2.18035	1.44962	2.16472	2.28704	1.35246	2.1606	1.67164	1.91383	2.45653	1.69341	2.1668	DT_Cubist	2.85239
27	1.23458	1.14051	2.06174	1.17034	1.89889	1.76014	1.78624	1.5474	1.7093	1.83006	1.54851	1.69997	1.50659	1.34237	1.76555	1.9615	1.66602	2.12554	1.87252	1.90667	1.97378	1.00066	2.00257	1.6228	1.92048	1.94555	1.302	1.99754	1.24931	2.04444	DT_Cubist	2.12554
28	1.69051	1.70844	2.00911	1.63907	1.67085	1.81127	1.78944	1.45988	1.80485	1.67487	1.67086	1.55919	1.98149	1.36495	1.90175	1.79543	1.16808	1.97037	1.3188	1.92391	1.4368	1.01384	1.78393	1.69579	1.85842	1.70136	1.69538	1.70031	1.65581	1.96708	OR_Cubist	2.00911
29	1.37694	0.980661	2.52965	1.61111	1.69923	1.92561	1.65009	1.66888	2.01721	2.10061	1.45516	1.01277	2.31278	1.78994	1.62882	2.16008	2.20245	2.695	2.26014	2.26836	1.94495	0.650234	1.92414	1.71911	1.36246	1.92353	1.95419	2.46944	1.87024	2.28734	DT_Cubist	2.695
30	1.70615	0.93608	2.22908	1.65079	2.33552	1.85489	1.32168	1.47488	1.77506	2.31909	1.82857	1.22342	2.44552	2.02741	2.4247	1.98565	2.49912	2.22415	1.51808	2.24942	1.41823	0.805148	1.95002	1.4026	1.71467	1.62583	1.93665	2.34708	1.59578	2.15715	DT_SVM	2.49912
31	1.93723	1.74496	2.18811	1.61241	2.08032	1.98146	1.97807	1.43222	1.7445	2.06771	1.80063	1.42421	2.15404	1.43565	1.91733	1.87142	1.88584	1.86505	1.9378	2.04086	1.68719	0.98583	2.12167	1.62814	2.05383	1.85079	1.48534	2.23816	1.74649	2.12429	SNV_Cubist	2.23816
32	1.99144	0.948936	2.11812	1.85316	1.08603	1.76806	1.27383	1.51345	2.04968	1.88815	1.74589	1.00643	2.13151	1.7032	2.16916	1.97203	2.36024	2.2061	1.72894	2.15412	1.61369	1.0059	2.23651	1.33284	1.83551	1.69424	1.8232	2.0245	1.38269	2.03418	DT_SVM	2.36024
33	1.50317	1.61354	1.73328	1.64484	1.76135	1.51055	1.18672	1.30334	1.5964	1.78089	1.60103	1.78926	2.04152	1.45484	1.69961	1.54387	1.56545	1.85096	1.47833	1.72967	1.59761	0.97796	1.60903	1.63533	1.63759	1.53578	0.992761	1.83642	1.56495	1.73173	CR_Cubist	2.04152
34	1.5777	1.58221	1.69369	1.73163	1.72001	1.72384	0.997706	1.32716	1.44689	1.84352	1.45665	1.65941	1.95049	1.76591	1.56908	1.83535	2.11929	2.18057	1.87178	1.94389	1.66945	0.991069	1.34435	1.13222	1.7332	1.7396	1.74749	1.97217	1.43875	1.76833	DT_Cubist	2.18057
35	1.58035	1.67048	1.89152	1.52045	1.64273	1.45355	1.63619	1.30683	1.38298	1.49168	1.64252	1.13547	1.69943	1.48756	1.58144	1.51117	0.985355	1.62514	1.52889	1.56597	1.58018	1.02737	1.45969	1.23571	1.51212	1.52162	1.73042	1.55359	1.43291	1.63498	OR_Cubist	1.89152
36	1.63018	1.21419	2.4852	1.48407	1.87075	1.40922	1.66325	1.13255	1.24419	1.94871	1.68126	1.40276	2.13143	1.53529	1.94519	1.75244	1.06919	2.25472	1.69838	2.04884	1.63128	1.30364	1.39497	1.65294	1.48371	1.57581	1.60442	1.79964	1.52149	2.02313	OR_Cubist	2.4852
37	1.7043	1.60912	2.14003	1.52523	1.79628	1.65057	1.34001	1.56956	1.84641	2.01583	1.70284	0.984626	1.56895	1.56021	1.88183	1.789	0.98737	2.18014	1.78315	1.89476	1.51395	0.986698	1.8608	1.86399	1.41263	1.76533	1.50303	2.09995	1.65032	1.86997	DT_Cubist	2.18014
38	1.34502	1.65735	2.09888	1.32285	1.55823	1.78655	0.978862	1.31213	1.90597	1.94945	1.70191	1.52471	2.15347	1.77431	1.84226	1.52659	1.5751	1.83843	1.41689	1.80726	1.40171	1.19457	1.58072	1.47455	1.61029	1.45862	1.62796	2.08602	1.56085	1.79677	CR_Cubist	2.15347
39	1.79833	1.84431	2.3596	1.94422	1.97147	1.92139	1.52151	1.3518	1.69426	2.00666	2.05639	1.23283	1.9233	2.03518	2.12355	1.78014	1.66444	2.0325	1.63306	2.13834	1.79483	1.57354	2.38307	1.55376	2.28448	1.56674	1.69767	2.07966	1.58103	2.18323	MSC_Cubist	2.38307
40	1.63933	1.69396	2.33405	1.44538	1.768	1.84509	1.6472	1.45996	1.38078	2.13308	1.78483	1.56211	2.22491	1.76464	2.09254	2.22789	1.71261	2.22398	1.64936	1.85243	1.6173	1.19331	1.61073	1.39431	1.95358	1.94656	1.82182	2.41522	2.0261	2.08314	SNV_Cubist	2.41522
41	2.1204	2.12035	2.80408	2.17232	1.77507	1.78829	1.78575	1.30224	1.56273	1.95187	1.76703	1.45786	2.55251	1.85071	1.755	2.04746	0.960561	2.72736	2.11005	2.01055	1.02828	0.961663	2.28512	1.31506	2.00302	1.85994	0.961436	2.47843	1.55444	2.0346	OR_Cubist	2.80408
42	1.36028	1.47365	1.89959	1.27689	1.65023	1.73563	1.3457	1.47707	1.46929	1.47743	1.41137	1.00515	1.8797	1.08442	1.61074	1.82744	1.53436	1.79776	1.75056	1.7144	1.34957	1.03054	1.78077	1.36439	1.79738	1.76576	1.36879	1.85567	1.8545	2.01641	SNV_KELM	2.01641
43	1.841	1.50866	1.99807	1.58389	1.80755	1.84089	1.19274	1.38357	1.78942	1.69335	1.81049	1.81196	2.11386	1.7351	1.76364	1.74882	1.57166	2.12518	1.84561	1.74225	1.63689	1.45003	1.86086	1.65957	1.66872	1.70269	1.42975	2.21914	1.32035	1.66924	SNV_Cubist	2.21914
44	1.37585	1.29593	2.07084	1.53901	1.50799	1.8623	1.43043	1.67084	1.74895	1.88391	1.52236	0.984873	1.85203	1.55761	1.82222	1.86037	1.29768	2.07623	1.66314	1.92738	1.54282	0.986817	1.8133	1.39575	1.96976	1.65812	1.73723	1.91437	1.4116	1.78245	DT_Cubist	2.07623
45	2.0188	1.21399	1.95928	1.89525	1.84166	1.99433	1.70418	1.53839	1.86822	1.56363	1.664	1.79152	2.05089	1.47952	1.59618	1.80274	1.33919	1.74354	1.7324	1.63038	1.42438	0.985084	1.76794	0.93203	1.7479	1.54985	1.34248	1.88761	1.85867	1.76257	CR_Cubist	2.05089
46	1.52756	1.48514	2.19724	1.39868	1.83592	1.78866	1.715	1.60637	1.78103	1.93449	1.61981	1.43457	1.68069	1.51496	1.63912	1.88786	1.96618	2.04463	1.73124	1.98959	1.54994	0.997089	1.98204	1.23959	1.81185	1.5968	1.63274	2.06191	1.42885	1.94048	OR_Cubist	2.19724
47	1.54426	2.38741	2.84722	1.42459	1.6697	1.39905	1.67083	1.34995	2.00657	2.39732	1.98687	1.45722	2.53591	2.23482	2.03112	2.22534	2.19855	2.19195	2.25509	2.41027	1.73818	1.3555	1.97004	1.42685	2.31151	1.63272	1.6166	1.74774	1.40415	2.38491	OR_Cubist	2.84722
48	1.85591	1.47366	1.90475	1.89944	1.62755	1.83157	0.94658	1.40758	1.7838	1.75826	1.55252	1.01142	1.7779	1.44298	1.76113	1.64499	1.00792	2.29421	1.69529	1.81978	1.56115	1.01639	2.55424	1.59653	2.18844	1.69074	0.951632	1.98657	1.38555	2.08891	MSC_Cubist	2.55424
49	1.59153	1.00809	2.02694	1.02392	1.76286	1.75554	1.00592	1.44087	1.65166	1.55103	1.45089	1.82917	1.89707	1.19896	1.71911	1.58929	1.0077	1.83935	1.67472	1.74519	1.67461	1.42006	1.78141	1.50163	1.55998	1.64584	1.66578	1.85591	1.51203	1.61817	OR_Cubist	2.02694
50	1.57861	1.22309	1.68118	1.47767	2.26016	1.9035	1.8292	1.55267	1.58138	2.1826	1.70364	1.37687	2.6677	1.83579	2.02203	1.98121	1.1516	2.4894	1.71178	1.96755	1.5788	1.28234	1.81146	1.21724	1.70858	1.43192	1.0651	2.23978	1.44503	1.84052	CR_Cubist	2.6677
51	1.57696	1.69522	2.19895	1.62904	1.76916	1.80407	1.81634	1.48229	1.84471	1.90358	1.71607	1.79418	2.12016	1.54606	2.1469	1.86917	1.16014	2.36574	1.94999	1.95427	1.57433	0.970592	1.98486	1.14472	1.75782	1.532	1.64289	2.24621	1.53213	1.80073	DT_Cubist	2.36574
52	1.75565	1.60619	2.24977	1.82992	1.87969	1.87225	0.985624	1.31284	1.40463	1.924	1.65167	1.66877	2.39998	1.74577	1.94633	1.77389	2.24755	2.18957	1.57041	2.13354	1.51051	1.01405	1.58851	1.3691	1.82233	1.7021	1.90759	1.69246	1.58533	1.98375	CR_Cubist	2.39998
53	1.60279	0.984242	2.25348	1.43388	1.851	1.86539	1.25559	1.51752	1.54489	2.27762	1.80857	1.47381	2.18489	1.44396	1.76174	1.84322	1.76458	2.36654	1.82123	2.42161	1.54584	1.2241	1.57621	1.54862	1.85366	1.68948	1.29386	2.04984	1.67494	2.19567	DT_KELM	2.42161
54	1.57827	1.43171	1.85774	1.36701	1.83641	1.79404	1.8195	1.59887	1.37642	1.84382	1.66405	1.64133	2.28385	1.51788	1.80852	1.78247	1.65696	2.13198	1.84301	2.01604	1.37092	0.655747	1.28416	1.12178	1.48967	1.54521	0.976057	2.17436	1.50636	1.86086	CR_Cubist	2.28385
55	1.62385	1.27613	1.86639	1.2934	1.67271	1.80816	1.91726	1.69204	1.93994	1.76222	1.57293	0.991419	1.84677	1.625	1.66614	1.74025	1.43947	1.92786	1.58821	1.71486	1.58362	1.12265	1.50991	1.58471	1.76949	1.45047	1.25556	1.79817	1.3181	1.48223	FDR_GBM	1.93994
56	1.94024	1.38466	2.22425	1.716	2.29452	1.89183	1.90777	1.0485	1.75456	2.32011	1.83462	1.30266	2.08863	1.8063	2.08191	2.27508	1.43371	2.42196	1.8026	2.43578	1.57179	0.998454	1.7215	1.99708	1.97833	1.81277	1.02056	2.22609	1.84759	2.3161	DT_KELM	2.43578
57	1.55691	1.39958	2.26845	1.40316	2.0792	2.20495	1.6336	1.8908	1.46163	2.2707	1.8218	1.47422	2.27085	1.1893	2.02984	2.00265	1.59715	2.16764	2.05308	2.3854	1.61232	1.32519	2.58987	2.08223	2.13208	1.57531	1.70581	2.41563	2.06482	2.15095	MSC_Cubist	2.58987
58	1.66791	1.38938	2.33293	1.67882	1.92972	1.94996	1.80861	1.74605	1.98428	1.99651	1.7492	1.72212	2.19631	1.76062	1.77033	1.93921	1.14118	2.19513	1.86659	1.9737	1.56438	1.57759	2.27099	1.24208	1.95522	1.50381	1.71508	1.98029	1.58564	1.73599	OR_Cubist	2.33293
59	1.84196	0.989059	1.87341	1.93661	1.98558	1.94913	1.77353	1.37796	2.00939	1.84795	1.74842	1.80606	1.9909	1.4328	2.03491	1.93238	1.56677	2.47311	1.59642	1.77554	1.37512	1.51833	2.2176	1.18246	1.64152	1.66271	0.998199	2.00359	1.57536	1.8263	DT_Cubist	2.47311
60	2.02242	1.62781	2.86413	2.02319	2.33914	2.05014	2.23937	1.29457	1.8649	2.13105	1.93545	2.11301	2.31609	2.00944	1.96526	1.91103	1.37775	2.95018	1.77989	2.41356	1.54848	0.977973	2.1882	1.66325	2.19539	1.71906	1.319	2.21028	1.60024	1.77449	DT_Cubist	2.95018
61	1.38161	1.55038	1.96338	1.41672	1.55201	1.82022	1.62235	1.08767	1.71911	1.61074	1.66824	1.10056	1.76375	1.58315	1.50783	1.7732	1.6421	2.01187	1.70244	1.65478	1.68367	1.23974	2.07571	1.83263	1.8849	1.63502	2.0049	2.215	1.5606	1.81256	SNV_Cubist	2.215
62	1.50867	2.00442	2.47264	1.4696	1.99576	2.23084	1.92575	2.2166	1.46501	2.01967	1.63476	1.60105	2.31017	1.75698	2.19095	2.14238	1.73381	2.24493	1.99117	2.11279	1.98463	0.99064	1.71267	1.66408	2.14411	1.60926	2.01802	1.97434	1.64651	2.15216	OR_Cubist	2.47264
63	1.38948	0.9552	1.39783	1.23022	1.4931	1.5597	1.7412	1.41633	1.47366	1.47507	1.4507	0.983091	1.48961	1.45344	1.45236	1.42692	1.66754	1.64288	1.34274	1.49927	1.43453	0.983031	1.46161	1.35744	1.23846	1.25769	1.41375	1.34157	1.38336	1.54188	FDR_SVM	1.7412
64	1.62772	1.27085	2.23486	1.27221	1.81884	1.95226	1.94056	1.11444	1.50736	1.71105	1.55447	0.987456	2.2553	1.40695	2.28934	1.80742	1.52185	1.62983	1.49883	2.02408	1.73433	0.991369	2.05371	1.43692	2.01215	1.46011	1.64631	2.25458	1.34632	2.0496	CR_KELM	2.28934
65	2.07968	0.983264	2.51604	1.89291	2.19775	1.98139	0.983023	1.44579	1.27395	2.21983	1.82478	1.91591	2.15974	1.54697	1.96332	2.07239	1.30568	2.3516	1.82667	2.14142	1.28251	0.929938	1.58379	1.35064	1.91478	1.89683	0.983029	2.61073	1.92501	2.14762	SNV_Cubist	2.61073
66	1.64271	1.65525	1.71007	1.35263	1.8939	1.60855	1.21069	1.52936	1.40529	1.56037	1.72877	1.45344	1.69762	1.75195	1.68461	1.60232	1.28316	1.55251	1.63455	1.65725	1.45184	1.23241	1.7266	1.28836	1.67978	1.59342	1.35478	1.63175	1.52452	1.69244	OR_KELM	1.8939
67	1.33517	0.717141	2.23713	1.36121	1.4676	1.72322	1.36388	1.63274	1.48703	1.72808	1.39794	1.64114	1.76203	1.46349	1.55889	1.89702	1.2109	2.13796	1.72477	2.01171	1.68243	1.66671	2.25482	1.16589	2.03456	1.4736	2.20274	2.03189	1.25512	1.73662	MSC_Cubist	2.25482
68	1.73617	2.09439	2.02063	1.63917	1.5122	1.98924	1.92783	1.79086	1.55698	1.96708	2.07164	1.53682	2.3775	1.65623	1.7505	1.96074	1.79823	2.67768	1.90954	2.06769	1.76608	1.22339	2.72887	1.55237	2.09484	1.74136	1.29011	2.45675	1.05226	2.50098	MSC_Cubist	2.72887
69	1.77534	1.64101	2.11295	1.31129	1.8593	1.84134	1.08534	1.68886	1.72706	1.92918	1.55063	1.10013	2.15096	1.52314	1.76776	1.89673	1.63972	2.40538	1.65452	1.95656	1.81216	1.00521	2.08819	1.42568	1.9588	1.74947	1.44945	2.31605	1.59823	1.60539	DT_Cubist	2.40538
70	1.86028	1.21621	2.36097	1.54992	1.82944	1.72189	1.78521	1.37001	1.70976	1.94932	1.86667	0.98915	2.11397	1.88956	1.89354	2.09091	2.04061	2.10727	1.9376	2.18178	1.71266	0.99158	1.01581	1.60479	1.84747	1.6559	1.48926	1.92932	1.73569	1.96522	OR_Cubist	2.36097
71	1.53194	2.06546	2.30245	0.986665	2.11809	2.01792	1.60501	1.75142	1.70142	1.82015	1.56156	1.90865	2.29837	1.55868	2.10733	1.90907	0.998522	2.3531	1.79704	2.12135	1.12557	0.990239	1.97491	1.49977	2.04681	1.56113	2.81932	2.19529	1.63369	2.05287	SNV_SVM	2.81932
72	1.7119	1.44383	2.10868	1.34433	1.92263	1.80088	1.89743	1.79094	1.55485	2.04588	1.7041	1.1785	2.1428	1.26224	2.01761	1.8127	1.54555	2.11053	1.75153	1.92188	1.57608	1.04475	1.7156	1.88214	1.83886	1.73829	1.52365	2.07789	1.75916	1.91147	CR_Cubist	2.1428
73	1.65535	1.27703	2.08086	1.7066	1.92993	1.70849	1.70439	1.33892	1.58105	1.75398	1.72569	1.71012	2.15274	1.97079	2.01006	1.90863	1.57639	2.25248	1.95492	1.98949	1.44973	0.958748	2.01244	1.45903	1.75556	1.43746	1.57304	2.09593	1.45393	2.05086	DT_Cubist	2.25248
74	1.33173	1.55958	1.96025	1.37846	1.51669	1.87378	1.53635	1.55499	1.53873	1.90688	1.66894	1.38481	1.77888	1.6593	2.04431	1.71794	1.03982	2.08222	1.62039	1.80612	1.72317	0.984293	1.56122	1.65994	1.72394	1.64566	1.09272	1.53902	1.56132	1.7808	DT_Cubist	2.08222
75	1.43841	0.984399	1.97649	1.76289	1.59741	2.21513	2.25684	1.66383	2.26331	2.56122	1.73312	2.58453	2.77333	1.68402	2.46713	2.34107	1.99587	2.72375	2.12969	1.79858	1.80882	1.0296	2.64137	1.63763	2.34544	2.05257	0.706764	3.00847	1.72474	2.05867	SNV_Cubist	3.00847
76	1.68626	0.995544	2.20607	1.76195	1.71117	2.16842	1.77645	1.84397	1.49786	1.817	1.68128	0.995564	2.13171	1.50626	1.85994	1.83993	0.99571	2.18158	1.9559	1.8457	1.61686	0.995544	1.73669	1.25692	1.86559	1.74372	1.41663	2.08554	1.56639	1.90754	OR_Cubist	2.20607
77	1.8272	2.06669	1.78997	1.82747	2.12636	2.05209	2.18565	1.53151	1.60766	2.15355	1.88606	1.63905	1.69975	1.66805	2.34841	2.41918	2.48431	2.73574	2.22812	2.50099	1.79291	0.988086	1.47292	1.00726	2.31319	1.9204	1.16643	1.92649	1.87428	2.46987	DT_Cubist	2.73574
78	1.50092	1.43402	1.89798	1.51304	1.77036	1.60408	1.81975	1.10308	1.4768	1.72037	1.61217	1.08511	2.03904	1.59585	1.85948	1.78249	1.44315	2.15148	1.59966	1.97251	1.64075	1.25213	1.69211	1.59129	1.09007	1.48843	1.33848	2.12211	1.48635	1.92621	DT_Cubist	2.15148
79	1.44747	1.26902	1.58665	1.21047	1.30862	1.70604	1.46757	1.59106	1.33612	1.58719	1.4018	1.68043	1.58349	1.50425	1.52637	1.67254	1.52519	2.21962	1.76614	1.84615	1.39503	0.998112	1.24218	1.16956	1.28669	1.68938	1.64167	2.16502	1.38663	1.77184	DT_Cubist	2.21962
80	1.68898	0.984393	2.21861	1.19345	1.74142	1.64792	1.8443	1.36854	1.00846	1.68822	1.73429	1.55092	1.93177	1.61768	1.75424	1.63665	1.27945	2.18287	1.60997	1.96133	1.86892	1.31928	1.41682	1.85985	1.55761	1.50382	1.48591	1.83439	1.68703	1.66866	OR_Cubist	2.21861
81	1.9017	1.58714	2.41207	1.62303	1.74285	1.7861	1.78447	1.41037	1.79498	1.87481	1.64162	0.98884	1.88166	1.56459	1.4409	1.95823	1.25802	1.93867	1.64884	1.99889	1.87336	0.990819	2.26931	1.63497	2.03539	1.77579	1.82482	2.39288	1.92293	1.89909	OR_Cubist	2.41207
82	1.40358	1.01195	1.947	1.52179	1.72054	2.04042	1.71615	1.12727	1.61262	1.2842	1.65649	1.04165	1.65193	1.64562	1.77763	2.16136	1.69275	2.26196	1.99036	1.93671	1.72037	1.94306	2.12515	1.92617	1.92341	1.83222	1.44614	2.11134	2.3095	1.86176	SNV_GBM	2.3095
83	1.68286	1.51372	2.14632	1.45455	1.86132	1.84213	1.65175	1.41657	1.83933	2.0503	1.57754	1.15647	1.88212	1.66023	1.86467	1.71422	1.10661	1.93572	1.45303	2.29823	1.42745	0.774055	1.66779	1.40359	2.07466	1.79643	0.947421	1.69687	1.86411	2.1052	DT_KELM	2.29823
84	1.48032	1.40634	2.10375	1.39128	1.7831	1.73141	1.67259	1.46336	1.74063	1.81073	1.60974	1.44476	1.77367	1.39505	1.99561	1.8771	2.17699	2.29095	1.59754	1.93308	1.76205	1.22606	1.81448	1.57174	1.75124	1.59326	0.998684	2.22058	1.43947	2.07923	DT_Cubist	2.29095
85	1.60142	1.38836	2.03592	1.44412	1.76664	1.61143	1.78502	1.05306	1.36156	1.90357	1.6918	1.00869	2.21069	1.39904	1.83933	1.96427	1.98726	2.27783	1.79596	2.03407	1.29785	0.978306	1.63184	1.35766	1.90031	1.60023	1.01063	2.40394	1.52534	1.79989	SNV_Cubist	2.40394
86	1.84397	1.42276	2.14385	1.68718	1.86959	1.77283	1.49336	1.1161	1.61785	1.64681	2.03607	1.69717	1.61906	1.6664	1.82069	1.90692	1.68364	1.99583	1.61138	1.77466	1.96522	1.27146	1.73113	1.58562	1.85584	1.66651	1.65299	2.09714	1.59322	2.08989	OR_Cubist	2.14385
87	1.57622	1.47338	1.99554	1.28205	1.6983	1.70399	1.5484	1.48664	1.51283	1.69724	1.52986	1.29977	1.98771	1.50567	1.76582	1.62648	1.61336	2.09964	1.67809	1.82724	1.52399	1.00236	1.39782	1.51139	1.73186	1.53207	1.60404	1.98933	1.57635	1.8426	DT_Cubist	2.09964
88	1.7457	0.619994	2.14999	1.8445	1.67329	1.85447	1.39067	1.51283	1.95005	1.95853	1.59046	1.46325	2.334	1.70693	1.58603	1.84276	1.80248	2.34097	1.96314	2.02677	1.90027	1.7372	2.21483	1.90097	1.81783	1.83264	0.992801	2.21394	1.65515	1.99878	DT_Cubist	2.34097
89	1.66075	1.59592	1.87591	1.5005	1.76571	1.79263	1.45563	1.24663	1.34196	1.94684	1.53731	1.29981	1.61585	1.71393	1.44924	1.7102	1.47927	1.89868	1.60918	2.02049	1.48898	1.12441	1.88508	1.34924	1.82151	1.76157	1.42814	1.75308	1.44303	1.77487	DT_KELM	2.02049
90	1.69851	0.949791	1.95958	1.64221	1.76388	1.6122	1.45717	1.42627	1.60546	1.76754	1.59573	1.39186	1.96472	1.38291	1.62004	1.73568	1.22191	2.25797	1.69651	1.84257	1.40704	0.559242	1.45283	1.22552	1.43473	1.46617	1.55539	1.78699	1.30924	1.87044	DT_Cubist	2.25797
91	1.44738	1.70105	1.69162	1.14678	1.65077	1.68799	1.1249	1.51676	1.55372	1.80785	1.60549	1.27929	1.89711	1.33919	1.63051	1.95853	0.985495	1.65297	1.46478	1.55537	1.31769	0.743921	1.89108	1.41522	0.460654	1.83228	1.36775	1.38712	1.54994	1.46318	DT_RF	1.95853
92	1.61014	1.71738	2.60136	1.57478	2.01281	2.03012	1.78886	1.6105	1.41553	2.19085	1.63272	1.75478	2.38362	1.63499	2.19847	2.21316	1.93949	2.59091	1.71758	1.7108	1.51874	0.607959	1.16252	1.70315	1.4864	1.65625	1.00986	2.30909	1.30119	2.07903	OR_Cubist	2.60136
93	1.7279	1.16316	2.19279	1.69703	1.89777	1.76647	1.16903	1.39127	1.38304	2.01239	1.81443	1.16572	1.93102	1.31601	1.81864	1.79648	1.66119	2.34681	1.56777	2.17935	1.72524	1.50579	2.13366	1.39185	2.02844	1.68113	1.83508	2.32489	1.44595	2.06841	DT_Cubist	2.34681
94	1.48364	1.47918	2.11769	1.52531	1.64715	1.79251	2.00506	1.37042	1.76876	1.84987	1.5236	1.87802	2.09326	1.55242	1.67309	1.7962	1.05971	1.97096	1.56099	1.81877	1.76716	0.974957	1.77842	1.7382	1.88189	1.8352	1.75348	1.82731	1.80678	1.81648	OR_Cubist	2.11769
95	1.65544	1.9012	2.369	1.51829	1.85794	1.79226	1.2924	1.34813	1.7294	1.80436	1.56366	1.57409	1.9081	1.50229	1.60992	1.37382	1.97246	1.94805	1.59416	1.72781	1.94634	0.994667	2.01408	1.93937	1.56016	1.39363	1.41031	2.04897	1.47521	1.46682	OR_Cubist	2.369
96	1.71209	2.1202	1.65319	1.66168	1.92658	1.79109	2.10517	1.46862	1.50146	1.89057	1.674	1.59808	1.71409	1.83967	1.7432	1.8739	1.71331	2.14172	1.83481	1.98857	1.94435	0.964602	2.15407	1.84031	1.91923	1.84727	1.78967	1.92959	1.67003	1.97564	MSC_Cubist	2.15407
97	1.48514	1.74816	1.50005	1.40797	1.84524	1.76136	1.7203	1.38935	1.61152	1.87762	1.51985	1.12948	1.77653	1.34235	1.61835	1.66723	1.15976	1.96491	1.6178	1.66889	1.48098	1.11167	1.62178	1.37103	1.71338	1.57501	1.80825	1.89266	1.37072	1.69137	DT_Cubist	1.96491
98	1.60142	1.58583	1.84521	1.55443	1.98804	1.71021	1.87837	1.7803	1.20238	2.01014	1.60137	1.91994	2.19907	1.86818	1.89535	1.98541	1.00438	2.3464	1.80175	1.98904	1.6249	1.03328	1.93185	1.25982	2.11475	1.57021	1.89553	1.71428	1.3626	1.95292	DT_Cubist	2.3464
99	1.69687	0.738922	2.04884	1.59374	1.74144	1.75685	1.73342	1.48949	1.4807	1.72595	1.59097	1.86772	1.76874	1.30123	1.60833	1.75087	1.92903	2.0611	1.17573	1.90791	1.50338	1.41496	1.55111	1.38967	1.92584	1.71725	1.57138	2.00228	1.59231	1.84308	DT_Cubist	2.0611
100	1.79392	1.1642	2.25118	1.72584	1.88713	1.85099	1.76679	1.59005	1.80499	1.82148	1.64981	1.83643	1.86137	1.57213	1.88715	2.0679	1.13118	2.23921	1.66481	2.18286	1.89855	1.03185	2.27693	2.1028	2.09926	1.91976	1.82949	2.67178	1.70479	2.26207	SNV_Cubist	2.67178

## Sheet: (+)C
Round	OR_RF	OR_SVM	OR_Cubist	OR_SGM	OR_KELM	FDR_RF	FDR_SVM	FDR_Cubist	FDR_SGM	FDR_KELM	CR_RF	CR_SVM	CR_Cubist	CR_SGM	CR_KELM	DT_RF	DT_SVM	DT_Cubist	DT_SGM	DT_KELM	MSC_RF	MSC_SVM	MSC_Cubist	MSC_SGM	MSC_KELM	SNV_RF	SNV_SVM	SNV_Cubist	SNV_SGM	SNV_KELM	BestCombination	RPDmax
1	1.08919	1.01025	1.37039	1.14064	1.31028	1.53698	1.29689	1.33867	1.46921	1.47975	1.29218	1.00163	1.37992	1.03265	1.3945	1.52623	1.00872	1.57795	1.41549	1.5797	1.21883	0.959225	1.62974	0.960965	0.947425	1.61373	1.10887	1.79823	1.47132	1.52836	SNV_Cubist	1.79823
2	1.54598	1.31767	1.72442	1.28824	1.84532	1.37583	1.42891	1.4144	1.61171	1.21306	1.28147	1.34641	1.52568	1.48123	1.64498	1.52615	1.67427	1.55358	1.44109	1.34364	1.1669	0.935756	1.29347	1.00215	1.34784	1.35596	1.18161	1.25799	1.23167	1.075	OR_KELM	1.84532
3	1.52538	1.61592	1.70799	1.34535	1.53049	1.63962	1.21667	1.29408	1.64651	1.34437	1.21216	1.23252	1.31863	1.05824	1.34331	1.23406	1.21356	1.45614	1.13926	1.67817	1.16339	1.00863	1.23747	0.813256	1.69911	1.14552	1.00838	1.51132	1.329	1.59722	OR_Cubist	1.70799
4	1.60769	0.965284	1.71368	1.42299	1.53012	1.53049	1.42778	1.12873	1.4425	1.56293	1.32732	1.0027	1.43898	1.11205	1.60016	1.25747	0.996921	1.53676	1.21058	1.7117	1.02093	0.995924	1.35752	0.813524	0.725532	1.20822	0.983995	1.56096	1.222	1.65411	OR_Cubist	1.71368
5	1.51178	1.3519	1.27443	1.44536	1.65408	1.39378	1.34599	1.19558	1.03222	1.49227	1.26222	1.044	1.44732	1.39315	1.31868	1.40643	1.36734	1.56765	1.64969	1.77613	0.99499	1.00604	1.09188	0.809703	1.75394	1.05683	1.62472	1.43655	1.42865	1.75404	DT_KELM	1.77613
6	1.33348	1.20997	1.28096	1.00187	1.31622	1.40317	1.39956	1.2042	1.05077	1.06364	1.30837	1.23761	1.38445	1.09833	1.22773	1.5628	1.19605	1.64112	1.3486	1.47844	1.27265	1.00299	1.03627	0.908321	1.50975	1.46804	1.41087	1.53174	1.50741	1.51793	DT_Cubist	1.64112
7	1.18226	1.43074	1.20122	1.19989	1.44955	1.37312	1.40158	1.27115	1.06692	1.34814	1.36413	1.49296	1.34556	1.17463	1.55547	1.35706	1.5874	1.43074	1.47454	1.72972	1.23731	0.987885	1.34622	1.30373	1.11061	1.37002	1.48214	1.63721	1.42231	1.62698	DT_KELM	1.72972
8	1.66979	1.00197	1.48991	1.3303	1.50167	1.5974	1.59105	1.10524	1.57147	1.45832	1.16868	0.987907	1.4143	1.00405	1.65183	1.35924	1.21493	1.37119	1.32078	1.68514	1.05495	0.987907	1.27287	1.06748	1.41641	1.34394	1.51504	1.84224	1.29722	1.74133	SNV_Cubist	1.84224
9	1.3528	1.01637	1.54001	1.24266	1.50504	1.40262	1.3561	1.29838	1.42152	1.65481	1.27812	1.58572	1.34289	1.18602	1.64818	1.21282	1.54041	1.46127	1.3382	1.49934	1.06509	0.960454	0.986433	0.995061	1.77947	1.46755	1.00824	1.50145	1.62628	1.71366	MSC_KELM	1.77947
10	1.26034	0.992551	1.45578	1.02564	1.48563	1.34612	0.981834	1.1078	0.967641	1.50892	1.38017	1.00873	1.46184	1.06985	1.73066	1.25326	1.53352	1.59158	1.55799	1.76217	1.27655	1.00873	1.45358	0.966752	1.60607	1.36372	1.00873	1.46444	1.71681	1.62795	DT_KELM	1.76217
11	1.241	1.05933	1.39877	0.929988	1.42532	1.44228	0.960914	1.25286	1.26797	1.27966	1.25491	0.580387	1.68141	1.36348	1.34103	1.45768	0.997442	1.70468	1.34952	1.34696	1.05603	0.996067	0.933548	0.703365	1.42216	1.2584	1.38988	1.56564	1.17772	1.31163	DT_Cubist	1.70468
12	1.48571	1.29622	1.2741	1.26666	1.54569	1.50063	0.874615	1.22717	1.19494	1.86231	1.35728	1.257	1.28519	1.08641	1.36382	1.23461	0.632888	1.52395	1.37306	1.95781	1.48796	0.97047	1.66251	1.14389	1.72762	1.4991	1.30656	1.98583	1.12531	1.84785	SNV_Cubist	1.98583
13	1.18058	1.36763	1.40869	0.872789	1.34677	1.19953	1.2931	1.21475	1.34098	1.34476	1.12942	1.00237	1.41887	1.04442	1.2591	1.35029	1.26463	1.58184	1.22688	1.63077	1.40783	0.960561	1.78694	1.07705	1.38269	1.32688	1.44378	1.47052	1.22516	1.51978	MSC_Cubist	1.78694
14	1.24643	0.971509	1.42289	1.11299	1.1965	1.37801	0.974522	1.20157	1.01521	1.48147	1.18924	1.08673	1.22029	1.06801	1.28998	1.21308	1.32831	1.49719	1.49278	1.60024	1.06263	0.706941	1.39154	1.18367	0.825355	1.31228	1.24902	1.68543	1.12083	1.56701	SNV_Cubist	1.68543
15	1.16721	1.30777	1.29665	1.05791	1.3497	1.5706	0.968291	1.36199	1.16269	1.2521	1.18554	1.05948	1.33208	1.16578	1.28464	1.35379	1.39655	1.29846	1.24988	1.44993	1.0965	0.9396	1.14387	1.04951	1.3226	1.16092	1.16173	1.23349	1.08092	1.26548	FDR_RF	1.5706
16	1.17846	1.25895	1.09661	0.929652	1.08295	1.38884	1.0901	1.26708	1.22343	1.0758	1.24215	1.00963	1.00213	0.996235	1.16794	1.39323	1.20858	1.24041	0.869452	1.1634	0.847669	1.01013	1.20233	0.882651	1.38375	1.25878	1.21699	1.44224	0.884975	1.34126	SNV_Cubist	1.44224
17	1.37423	1.11107	1.48844	1.29716	1.60627	1.52653	1.56746	1.30973	1.43049	1.39868	1.25127	1.21451	1.31054	0.943297	1.23786	1.19993	1.00768	1.56411	1.06777	1.53185	1.16641	1.01166	0.915057	0.821414	1.55926	1.27909	0.693097	1.55538	1.1842	1.49224	OR_KELM	1.60627
18	1.19422	1.23491	1.2443	1.0815	1.25373	1.31712	1.33893	1.11287	1.135	1.41565	1.19553	1.14991	1.28785	1.18378	1.45898	1.43575	1.31216	1.48167	1.22712	1.41766	1.17386	0.997055	1.26685	1.19902	1.43217	1.33685	0.895823	1.29593	1.32227	1.57268	SNV_KELM	1.57268
19	1.51843	1.13873	1.42422	1.35227	1.7803	1.62076	1.27228	1.41532	1.32489	1.39466	1.42259	1.23872	1.47436	1.39542	1.6444	1.326	1.24558	1.7521	1.42677	1.68999	1.12042	1.00827	0.827615	0.861706	1.56651	1.47253	1.46461	1.72716	1.35143	1.79398	SNV_KELM	1.79398
20	1.3677	1.13321	1.49683	1.22165	1.41953	1.4133	1.41934	1.13315	1.00179	1.49223	1.27556	1.14187	1.01484	1.14056	1.38426	1.28417	1.33499	1.53197	1.34652	1.4876	1.14769	1.00786	1.32744	0.99443	1.52929	1.19566	1.364	1.3232	1.17279	1.39313	DT_Cubist	1.53197
21	1.28806	1.68868	1.42348	1.24286	1.37048	1.66267	1.30576	1.22088	1.21918	1.46648	1.32017	1.30512	1.25046	1.16933	1.5251	1.49511	1.80124	1.71092	1.82875	1.62822	1.07625	1.0013	1.24325	1.01808	0.994375	1.50858	1.66002	1.54653	1.38563	1.97291	SNV_KELM	1.97291
22	1.2918	1.16495	1.28576	0.932832	1.53226	1.62588	0.993988	1.34764	1.80485	1.30385	1.34265	0.946221	1.34994	0.927503	1.91036	1.41359	0.948634	1.67413	1.52874	1.87738	1.26778	1.03002	1.45463	1.0032	1.62947	1.45129	0.950141	1.65699	1.32623	1.65602	CR_KELM	1.91036
23	1.34689	1.1731	1.16597	1.09654	1.53029	1.44262	1.00103	1.00721	1.01159	1.18057	1.34391	0.868232	1.56243	0.919456	1.52342	1.48665	0.998802	1.49809	1.14729	1.59383	1.14476	0.998506	1.48337	1.16795	1.32092	1.36305	1.06731	1.67097	1.30788	1.47004	SNV_Cubist	1.67097
24	1.30143	1.02625	1.17792	1.15393	1.19244	1.56315	1.05018	1.16918	1.22586	1.45628	1.34662	1.13034	1.45888	1.26149	1.61391	1.25462	1.40498	1.41177	1.2893	1.52675	1.21532	1.00468	1.46727	0.866221	1.62497	1.30872	1.07588	1.53241	1.19259	1.4482	MSC_KELM	1.62497
25	1.24864	1.03043	1.32255	1.1217	1.47831	1.28577	1.23693	1.23934	1.08314	1.39953	1.12485	1.31763	1.05922	1.1459	1.44667	1.24791	1.00299	1.39579	1.08734	1.41308	1.15136	0.881058	0.92582	0.788499	1.25465	1.29709	1.3359	1.29503	1.08201	1.38771	OR_KELM	1.47831
26	1.29128	1.46027	1.35411	1.15399	1.61447	1.57029	1.10254	1.28793	1.54923	1.63735	1.31907	1.13186	1.43952	1.33368	1.35126	1.37582	1.14385	1.56359	1.39797	1.58252	1.11884	1.17041	1.43801	0.852847	1.4893	1.38527	1.20855	1.51921	1.33434	1.50147	FDR_KELM	1.63735
27	1.35145	1.07616	1.40846	1.37425	1.63467	1.50683	1.4263	1.36662	1.32187	1.55681	1.37383	0.999876	1.5536	1.00556	1.71989	1.4971	1.00103	1.59967	1.11415	1.50541	1.36174	0.99917	1.5103	1.30745	1.4331	1.51848	1.35253	1.57393	1.22407	1.32613	CR_KELM	1.71989
28	1.31133	1.27293	1.35804	1.26782	1.42351	1.3762	1.43988	1.21458	1.20359	1.57718	1.26603	1.25466	1.28813	1.20208	1.53926	1.5637	1.26967	1.51446	1.55763	1.54677	1.04895	0.994749	1.4269	1.41243	1.48903	1.49526	0.994807	1.39367	1.35317	1.61281	SNV_KELM	1.61281
29	1.34097	1.00131	1.36193	1.29601	1.28763	1.45611	1.09246	1.41064	1.16893	1.28424	1.14456	1.12409	1.18293	0.994316	1.22214	1.23478	1.22048	1.44134	0.943582	1.5147	1.19137	0.704946	1.19933	1.07053	0.609832	1.33419	1.35378	1.28786	0.944467	1.5508	SNV_KELM	1.5508
30	1.39095	1.24662	1.55472	1.16744	1.56147	1.489	0.996688	1.22547	1.27603	1.54537	1.41898	1.16152	1.29053	1.28072	1.48274	1.40374	1.35137	1.5921	1.1218	1.61191	1.21752	0.996299	0.999724	1.24356	1.2908	1.46706	1.4063	1.44354	1.26228	1.6667	SNV_KELM	1.6667
31	1.27483	1.01181	1.40805	1.16524	1.33223	1.36938	1.21127	1.09296	1.27081	1.44057	1.23559	1.2058	1.37578	1.0941	1.39674	1.42829	1.16663	1.71091	1.47761	1.4096	1.15978	1.20986	1.16799	1.09543	1.26212	1.21799	1.12929	1.28886	0.98505	1.39602	DT_Cubist	1.71091
32	1.53376	1.34692	1.58432	1.58965	1.81256	1.47431	1.18505	1.06782	1.24726	1.36379	1.35661	1.36053	1.39628	1.10103	1.45516	1.54977	1.71229	1.60543	1.61618	1.88354	1.23284	1.00337	1.44671	1.2021	1.58023	1.38241	0.994297	1.38675	1.26463	1.78923	DT_KELM	1.88354
33	1.31042	1.24323	1.42959	0.858151	1.30697	1.71439	1.36627	1.23994	1.44209	1.39274	1.30058	0.986911	1.48735	1.06011	1.41496	1.33019	1.16219	1.48332	1.06582	1.47179	1.3137	0.997571	1.46449	0.815568	1.63551	1.30259	1.31241	1.68618	0.798727	1.57852	FDR_RF	1.71439
34	1.3485	1.33011	1.31416	1.32434	1.44181	1.34641	1.03295	1.27296	1.38063	1.39959	1.28415	1.12988	1.2866	1.24026	1.38572	1.30048	1.30239	1.35726	1.2561	1.50786	1.18707	0.910865	1.16325	1.26675	1.58862	1.31042	1.59842	1.374	1.33054	1.53069	SNV_SVM	1.59842
35	1.53313	1.01426	1.48207	1.13866	1.62283	1.54043	1.37658	1.19975	1.25477	1.49194	1.22177	1.26339	1.37898	0.861833	1.45135	1.31732	1.36719	1.60159	1.06658	1.43818	1.12303	1.00608	0.67294	1.05932	1.49128	1.32142	1.45204	1.48718	0.909608	1.43932	OR_KELM	1.62283
36	1.2	1.02455	1.21789	1.21493	1.43553	1.23031	0.985872	1.17075	1.19899	1.16159	1.12311	0.996738	1.21411	0.840362	1.38561	1.51752	1.16926	1.38625	1.30428	1.47289	1.15231	1.00625	1.1681	1.19001	1.34975	1.52276	1.21069	1.35567	1.43117	1.73151	SNV_KELM	1.73151
37	1.61848	1.61314	1.49326	1.23078	1.65398	1.90001	1.06657	1.43872	1.78122	1.83646	1.40132	1.0299	1.40231	1.17164	1.36937	1.51894	1.29417	1.8941	1.62526	1.3504	1.16277	1.00442	1.33644	0.711845	1.06711	1.49975	1.33605	1.72192	1.1785	1.34566	FDR_RF	1.90001
38	1.35119	1.48571	1.39413	1.37165	1.50794	1.66216	1.16491	1.22279	1.43904	1.24341	1.34026	1.41198	1.47167	1.11258	1.64417	1.72648	1.47404	1.63941	1.72365	1.77237	1.0744	0.7469	1.85663	1.15618	1.14398	1.47173	1.44111	1.27809	1.33872	1.31888	MSC_Cubist	1.85663
39	1.22309	1.22853	1.35778	1.23101	1.51682	1.45149	1.11983	1.17798	1.13591	1.26099	1.21242	1.19837	1.29031	0.873735	1.38165	1.3896	1.47093	1.33781	1.53264	1.28343	0.93242	1.55532	1.34869	1.03747	1.16806	1.20304	1.24699	1.17815	1.05847	1.24588	MSC_SVM	1.55532
40	1.31559	1.08101	1.28441	1.37599	1.63879	1.87195	1.74004	1.47796	1.75273	1.69705	1.33561	1.00507	1.3582	1.23742	1.63968	1.28177	1.29908	2.00974	1.61634	1.69064	1.26735	1.00442	1.16523	1.28305	1.62999	1.32377	1.40514	1.9151	1.55852	1.66127	DT_Cubist	2.00974
41	1.41344	0.425595	1.39287	1.4266	1.32538	1.67731	0.930478	1.40085	1.08075	1.3978	1.40929	1.50003	1.5453	1.12396	1.15883	1.59511	1.57389	2.06017	1.10706	1.26133	1.08605	1.05503	1.03197	0.714829	1.20534	1.55783	1.69983	2.02326	1.35786	1.26106	DT_Cubist	2.06017
42	1.30299	1.1621	1.35007	1.45232	1.40376	1.39109	1.06491	1.2147	1.31748	1.48363	1.42429	1.38242	1.3851	1.24209	1.51124	1.5393	1.50922	1.58888	1.48645	1.4958	1.24464	0.991819	1.40641	1.25061	1.53967	1.5428	1.53919	1.53218	1.36335	1.52617	DT_Cubist	1.58888
43	1.56823	1.48811	1.4977	1.3476	1.85162	1.70175	1.63015	1.21294	1.11261	1.56088	1.34921	1.49443	1.52596	1.33893	1.66504	1.4431	1.00729	1.42095	1.21501	1.67233	1.17374	1.00681	1.15532	1.2942	1.4104	1.40696	1.467	1.5044	0.982664	1.59628	OR_KELM	1.85162
44	1.46871	0.786836	1.49811	1.22428	1.48375	1.71465	1.38697	1.27778	1.51671	1.31946	1.29678	1.37314	1.46147	1.07403	1.26513	1.29322	0.978169	1.43951	1.25506	1.44287	1.25202	0.978169	1.11294	0.869	1.42493	1.2563	1.46549	1.50083	1.14072	1.55123	FDR_RF	1.71465
45	1.42239	1.436	1.45392	1.63262	1.41703	1.90002	1.88638	1.37288	1.68237	1.45474	1.3685	1.4535	1.43259	1.43315	1.34346	1.44175	1.74939	1.86482	1.20937	1.3792	1.31595	0.998117	1.38523	1.19513	1.38831	1.35325	1.18984	1.61023	1.30702	1.33824	FDR_RF	1.90002
46	1.31011	1.13933	1.57302	1.16831	1.65003	1.42195	1.23765	1.3233	0.994951	1.59049	1.30163	1.19056	1.36996	0.955806	1.59767	1.41772	1.10275	1.56237	1.28997	1.62675	1.40879	1.01022	1.39948	1.31288	1.63498	1.32189	1.29598	1.50334	1.21512	1.59547	OR_KELM	1.65003
47	1.40944	1.41676	1.7525	1.32139	1.51717	1.37139	1.49046	1.49689	1.11274	1.59541	1.31597	1.64185	1.56225	1.37448	1.58249	1.52782	1.00937	1.78609	1.10933	2.15387	1.27942	0.959182	1.51893	1.29468	1.6912	1.40088	1.35354	1.75085	1.28934	1.96776	DT_KELM	2.15387
48	1.18046	1.13228	1.20305	1.18527	1.33526	1.26593	1.2341	1.15206	1.12079	1.42553	1.17745	1.17304	1.2329	1.07903	1.28386	1.03741	1.00302	1.47866	1.11282	1.43789	1.2097	1.00302	1.60972	1.02707	1.45237	1.25756	1.39867	1.15243	1.06612	1.54496	MSC_Cubist	1.60972
49	1.2664	1.3238	1.34128	0.953495	1.2381	1.4819	1.41536	1.28994	1.18031	1.20953	1.27991	1.02238	1.28669	1.17477	1.4641	1.42705	1.10836	1.62334	1.57114	1.72003	1.33457	1.00772	1.2941	1.04174	1.69443	1.38876	1.07017	1.53638	1.27645	1.65608	DT_KELM	1.72003
50	1.15017	1.03153	1.38069	1.01955	1.47903	1.4266	1.21403	1.11354	1.1636	1.23554	1.40026	1.0094	1.11565	1.16488	1.46963	1.44301	0.846672	1.22112	1.15854	1.71024	1.37552	0.88439	0.725468	0.697448	0.729578	1.36163	1.70811	1.45168	1.03617	1.49643	DT_KELM	1.71024
51	1.44504	1.28348	1.52055	0.973409	1.63921	1.6465	1.65728	1.22753	1.32777	1.42011	1.34487	1.26156	1.49348	1.32253	1.56865	1.26567	1.3549	1.46012	1.31299	1.66245	0.7349	0.998442	1.36405	0.934242	1.41502	1.28364	0.996285	1.32465	0.978882	1.63774	DT_KELM	1.66245
52	1.30778	0.701395	1.22768	1.30054	1.46129	1.31439	1.06439	1.1179	1.28184	1.25636	1.33324	1.22478	1.22136	1.23028	1.51921	1.43202	1.35376	1.5741	1.4899	1.80934	1.16459	0.999415	1.29044	1.13415	1.65412	1.35053	0.99897	1.32913	1.37378	1.77813	DT_KELM	1.80934
53	1.43943	0.871148	1.50148	1.30757	1.88587	1.57914	1.50944	1.5645	1.53226	1.68288	1.31487	1.45056	1.50295	1.22609	1.623	1.4668	1.52755	1.78718	1.45837	1.78549	1.05435	0.999475	1.21782	1.05708	1.7092	1.36062	1.00069	1.61778	1.29836	1.77415	OR_KELM	1.88587
54	1.37096	1.27346	1.44912	0.99162	1.53188	1.54098	1.27466	1.08905	1.17081	1.65583	1.25463	1.42583	1.45316	1.02358	1.81271	1.13967	1.46867	1.75355	1.31114	1.62789	1.1107	1.00936	1.21248	1.17894	0.721236	1.38255	1.43953	1.68837	1.17968	1.76416	CR_KELM	1.81271
55	1.47548	1.30432	1.48108	1.17267	1.69669	1.55587	1.25026	1.18249	1.42703	1.57686	1.2011	1.011	1.31849	1.02462	1.46473	1.52033	1.00866	1.75931	1.4614	1.8678	1.09458	1.01107	1.3527	1.13514	1.63552	1.28255	1.3824	1.58734	1.2715	1.69275	DT_KELM	1.8678
56	1.34045	1.2129	1.42558	0.945779	1.29972	1.29346	1.20248	1.29882	1.0821	1.0622	1.25226	1.06412	1.37973	1.03126	1.17797	1.34187	1.1453	1.49407	1.08696	1.27306	1.02461	1.00859	1.17356	0.738783	1.33764	1.59949	1.25355	1.59196	1.137	1.36344	SNV_RF	1.59949
57	1.20196	1.22389	1.36728	1.21703	1.26614	1.49694	1.22149	1.19374	1.24034	1.18726	1.28415	1.00788	1.40118	1.16093	1.22308	1.24076	1.11864	1.38194	1.1591	1.40556	1.12408	1.01014	1.24315	1.0339	1.38622	1.17206	1.69419	1.27471	1.25928	1.57361	SNV_SVM	1.69419
58	1.54258	1.1688	1.49221	1.48174	1.38316	1.72667	1.41548	1.36282	1.48703	1.29347	1.3333	0.926243	1.24281	0.925457	1.25904	1.45246	1.36207	1.59352	1.27424	1.1078	1.35286	0.982434	1.59953	1.08225	1.38983	1.0807	1.30937	1.62562	1.5227	1.27874	FDR_RF	1.72667
59	1.30603	1.17932	1.36818	1.19942	1.53306	1.1819	1.26393	1.23309	1.24742	1.46464	1.47006	1.14609	1.25549	1.21722	1.60091	1.44524	1.41197	1.45708	1.35027	1.61633	1.20806	1.00117	1.31536	0.771715	1.58252	1.34041	0.74696	1.58451	1.11143	1.64234	SNV_KELM	1.64234
60	1.27537	1.05936	1.34464	1.27603	1.5274	1.38545	1.34197	1.13643	1.18282	1.37852	1.3245	1.23767	1.37284	1.16622	1.62731	1.54492	0.985898	1.74015	1.22528	1.37068	1.29968	0.985854	1.51226	1.32529	1.57696	1.53987	1.97723	1.71996	1.53368	1.76941	SNV_SVM	1.97723
61	1.41171	1.03742	1.43251	0.983019	1.59112	1.75342	0.714028	1.45619	1.40919	1.40171	1.33655	1.35334	1.38914	1.27632	1.28517	1.51221	1.71779	1.64375	1.10039	1.80385	1.24657	0.967289	1.49749	1.15613	1.5876	1.33927	1.7183	1.55249	1.10484	1.42002	DT_KELM	1.80385
62	1.39845	1.29474	1.35696	1.3377	1.56586	1.47054	1.53493	1.13722	1.06096	1.58194	1.25272	1.27351	1.28892	0.963916	1.30172	1.25919	1.0002	1.24671	1.24605	1.45577	1.12344	1.0002	1.26238	1.0835	1.33414	1.26994	1.0002	1.28011	1.28457	1.2902	FDR_KELM	1.58194
63	1.51614	1.25705	1.50447	1.19025	1.66095	1.59597	1.02002	1.19324	1.37414	1.5939	1.42193	0.832995	1.57565	1.14708	1.69063	1.39028	0.803143	1.45479	0.98491	1.34101	1.1988	0.469848	0.918292	0.504214	1.33735	1.54975	0.779488	1.73849	1.14839	1.39686	SNV_Cubist	1.73849
64	1.29902	1.2159	1.27606	1.1779	1.33224	1.24488	1.28125	1.19234	1.1242	1.25827	1.21393	1.13362	1.06085	0.991732	1.10642	1.14103	1.18484	1.13978	1.23326	1.17075	1.14834	0.879313	0.986673	1.27169	1.44477	1.2867	0.990005	1.23747	1.24708	1.20312	MSC_KELM	1.44477
65	1.46431	1.43577	1.30956	1.21621	1.40059	1.55562	1.21754	1.1567	1.40224	1.70553	1.41489	1.29506	1.24563	1.10404	1.53687	1.44231	1.04732	1.81479	1.55501	1.54706	1.28736	1.29072	1.41896	1.06578	1.4812	1.45508	1.65329	1.87572	1.1222	1.52481	SNV_Cubist	1.87572
66	1.42967	0.962728	1.4676	1.24479	1.52143	1.45687	1.00365	1.1601	1.25732	1.28201	1.10927	0.940386	1.39481	1.22316	1.3371	1.26013	0.418886	1.47342	1.13377	1.16946	0.925207	1.00365	0.536961	0.910162	1.01053	1.26657	1.17633	1.36532	1.20576	1.23726	OR_KELM	1.52143
67	1.38678	1.25873	1.79529	1.09827	1.42626	1.72671	1.6172	1.07916	1.50285	1.47863	1.16131	1.10145	1.21908	1.21952	1.16029	1.24036	1.73171	2.04159	1.04422	1.4891	1.31253	1.00786	1.42436	1.24317	1.55292	1.31993	1.34549	1.78184	0.957096	1.76182	DT_Cubist	2.04159
68	1.1869	0.482263	1.1903	1.43525	1.21667	1.44158	1.43109	1.00342	0.974552	1.39337	1.29875	1.37567	1.11493	1.17748	1.40377	1.41157	1.30421	1.53461	1.31495	1.37406	1.05079	1.01216	1.58201	0.917572	1.34323	1.46446	1.00873	1.66827	1.1721	1.52428	SNV_Cubist	1.66827
69	1.35895	0.974317	1.47179	1.2038	1.40821	1.5027	1.12577	1.23305	1.32749	1.49344	1.30138	1.02672	1.58897	1.17772	1.38629	1.18375	1.29369	1.53678	1.00676	1.5019	1.20123	0.97424	1.25036	1.01357	1.38294	1.33457	0.971693	1.50813	1.26986	1.50651	CR_Cubist	1.58897
70	1.28711	1.12813	1.22934	1.18165	1.41165	1.35535	1.1018	0.994873	1.10272	1.26625	1.20873	0.999169	1.48226	1.16906	1.22595	1.3438	1.48148	1.42114	1.09884	1.6142	1.10985	0.998687	1.27813	0.847001	1.65073	1.30607	1.02401	1.53041	1.12644	1.63738	MSC_KELM	1.65073
71	1.34824	1.00907	1.41105	1.40839	1.73178	1.49913	1.15891	1.32544	1.23876	1.59691	1.24803	1.01113	1.36408	1.16834	1.55931	1.33161	1.17049	1.47364	1.20887	1.70332	1.26474	0.262117	1.24528	1.09233	1.46716	1.2853	1.01187	1.46099	1.21558	1.6179	OR_KELM	1.73178
72	1.34462	1.00639	1.31207	0.944697	1.3383	1.33572	0.912725	1.08785	0.907746	1.32309	1.37303	1.40813	1.38045	1.25497	1.69544	1.41519	0.627335	1.66548	1.56568	1.50243	1.11002	0.905674	1.54379	0.733385	1.7449	1.33993	1.51488	1.62326	1.198	1.70174	MSC_KELM	1.7449
73	1.19491	1.37497	1.16782	0.834127	1.55926	1.32142	0.962039	1.05288	1.03535	1.37625	1.34132	0.959153	1.30461	1.24031	1.66801	1.5142	1.37549	1.45916	1.5153	1.67159	1.17714	0.95733	1.19457	1.07805	1.46226	0.810529	1.30907	1.43773	1.31567	1.77966	SNV_KELM	1.77966
74	1.24704	0.777268	1.46549	1.12405	1.19991	1.46955	1.27916	1.19023	1.2443	1.23688	1.14584	1.28501	1.22485	1.19246	1.01122	1.27444	1.5023	1.49789	1.24623	1.47384	1.15049	1.1155	1.37937	1.00651	1.25685	1.3319	1.01045	1.57729	1.04426	1.37142	SNV_Cubist	1.57729
75	1.24773	1.2234	1.46851	1.08812	1.51956	1.47941	1.11365	1.33904	1.18714	1.11566	1.31784	1.26339	1.64815	1.02421	1.60199	1.51701	1.23633	1.76029	1.48803	1.37516	1.4553	1.00191	1.67329	0.981727	1.34338	1.46689	0.580721	1.77806	1.52844	1.34927	SNV_Cubist	1.77806
76	1.43583	1.53672	1.4848	1.35232	1.71788	1.50623	1.30405	1.17949	1.44432	1.3717	1.11106	0.994818	1.35337	1.01314	1.46497	1.68008	0.723267	1.49082	1.5662	1.35085	1.29521	0.994703	1.50948	1.07133	1.41492	1.43942	1.54886	1.54636	1.21212	1.33247	OR_KELM	1.71788
77	1.27014	1.31593	1.36144	1.07687	1.35136	1.43231	1.46602	1.09258	1.09278	1.34974	1.22094	0.992409	1.28665	1.24889	1.38359	1.32753	1.29927	1.43456	1.48189	1.30707	1.04759	0.835999	0.918677	1.13896	1.3624	1.2652	0.992331	1.42104	1.29042	1.43991	DT_GBM	1.48189
78	1.48262	1.36554	1.51786	1.24567	1.39976	1.61544	1.16701	1.5398	1.31404	1.14072	1.37323	1.40307	1.22591	0.910195	1.33296	1.04512	0.960108	1.59638	1.26737	1.39642	1.08256	0.895666	0.934475	0.851961	1.28802	1.45661	1.00878	1.63872	0.962548	1.33669	SNV_Cubist	1.63872
79	1.3169	0.731354	1.29549	0.964071	1.30796	1.3012	0.946687	1.20012	1.13367	1.13266	1.1442	1.09817	1.26337	0.944342	1.11482	1.14153	1.07013	1.25418	1.00007	1.17456	1.17632	1.00918	1.03585	0.838539	0.703953	1.27348	1.00895	1.31835	1.06681	1.0806	SNV_Cubist	1.31835
80	1.37517	1.00705	1.64755	1.0163	1.43021	1.79754	1.00711	1.70243	1.30665	1.58525	1.23739	1.17949	1.54051	1.1773	1.58297	1.4012	1.72408	1.39873	1.20719	1.554	1.38875	1.11769	1.6476	1.38476	1.69688	1.46718	1.61365	1.82044	1.27878	1.57787	SNV_Cubist	1.82044
81	1.37131	0.964399	1.29484	1.19402	1.22895	1.4688	1.35812	1.32955	1.46959	1.49088	1.14008	0.935385	1.20257	1.11349	1.27744	1.33509	1.30873	1.41484	1.41642	1.46324	1.09654	1.20587	1.15831	1.0792	1.36463	1.25817	0.965687	1.33593	1.3791	1.39404	FDR_KELM	1.49088
82	1.15296	0.729593	1.11573	0.873414	0.901554	1.32588	0.978788	1.09502	1.21938	1.28722	1.11156	0.993783	1.16364	0.787293	1.0577	1.41888	1.28682	1.02172	1.10102	1.16936	1.11644	0.717324	1.08912	0.68269	1.46504	1.40797	1.07437	1.43217	1.03895	1.39671	MSC_KELM	1.46504
83	1.30694	1.173	1.43184	0.976893	1.49356	1.52406	1.50039	1.26258	1.02759	1.32701	1.3509	1.52437	1.30212	1.11168	1.38769	1.68631	1.60054	1.76817	1.37295	1.62801	1.20311	0.420245	0.766098	0.875555	1.31701	1.61396	1.24744	1.96801	1.2785	1.47081	SNV_Cubist	1.96801
84	1.15936	0.475009	1.14466	0.927042	1.38583	1.60467	1.04453	1.24298	1.04879	1.0061	1.2114	0.944815	1.43103	0.970494	1.45519	0.929544	0.672819	1.27649	0.973387	1.47999	1.04682	0.739168	0.857348	0.986523	1.32271	1.24925	1.00087	1.43547	1.2272	1.43024	FDR_RF	1.60467
85	1.23523	1.38527	1.20192	1.16495	1.29206	1.32464	1.12238	1.13038	1.22273	1.20436	1.26872	0.994182	1.18078	1.15691	1.40517	1.37754	1.46641	1.4113	1.32285	1.57029	0.913415	0.788382	0.917263	1.0571	1.30336	1.22688	1.53563	1.41447	1.25473	1.54273	DT_KELM	1.57029
86	1.32728	1.66121	1.43259	1.18392	1.61946	1.5724	1.0237	1.27575	1.31076	1.42938	1.30227	1.47808	1.30215	0.979083	1.39831	1.45661	1.36193	1.52779	1.24375	1.66952	1.11416	1.01304	1.46752	1.18748	1.58075	1.37327	0.693502	1.44525	1.32158	1.86303	SNV_KELM	1.86303
87	1.2583	1.16298	1.09362	1.21334	1.52011	1.35181	1.12736	1.13415	1.27516	1.47774	1.17822	1.35384	1.19416	1.17822	1.42681	1.39471	1.05022	1.54925	1.23704	1.65293	1.17712	0.991507	1.25895	0.897833	1.16394	1.31073	1.05559	1.38066	1.1709	1.60619	DT_KELM	1.65293
88	1.2989	0.683112	1.26366	1.24394	1.15358	1.47243	1.16968	1.2864	1.27915	1.44623	1.42759	1.22611	1.61153	1.23729	1.59758	1.25097	1.55688	1.44885	1.01049	1.4266	1.14071	1.29812	1.49942	1.13989	1.47662	1.42224	0.640057	1.5921	1.15482	1.69128	SNV_KELM	1.69128
89	1.39549	1.00699	1.72752	1.26336	1.74559	1.70187	1.0672	1.54885	1.1059	1.76353	1.28405	1.39287	1.39627	1.23467	1.39667	1.44938	1.02976	1.43623	1.50728	1.59879	1.05909	1.01235	1.17748	0.840765	1.55012	1.26517	1.55669	1.51354	1.41965	1.58225	FDR_KELM	1.76353
90	1.59959	1.39001	1.44899	1.26098	1.50114	1.63179	1.59528	1.2984	1.46927	1.6592	1.17846	0.999221	1.27796	1.10996	1.65662	1.28166	1.51719	1.26687	1.16423	1.70296	1.29972	0.999056	0.778265	1.13335	1.6835	1.28281	0.999056	1.62696	1.22573	1.65093	DT_KELM	1.70296
91	1.20848	1.14762	1.29865	1.30441	1.53319	1.62686	1.26673	1.26042	1.1784	1.32303	1.47222	0.988117	1.38272	1.34244	1.52774	1.31173	1.04608	1.32982	1.33085	1.63244	1.29831	0.839125	0.996884	1.06007	1.36613	1.47145	0.800616	1.69072	1.27837	1.56826	SNV_Cubist	1.69072
92	1.32015	1.02478	1.43852	1.10052	1.514	1.46624	1.20346	1.18666	1.2282	1.36083	1.32311	1.20868	1.43	0.945962	1.5296	1.24905	1.00328	1.62524	1.30616	1.63618	1.15791	1.00328	0.705285	1.1268	1.55537	1.61186	1.00097	1.49443	1.22481	1.72897	SNV_KELM	1.72897
93	1.24917	1.28974	1.64329	0.88919	1.50085	1.44341	1.05118	1.2709	1.30755	1.36513	1.211	1.24657	1.68868	1.3028	1.22936	1.49007	1.00391	1.68361	1.19945	1.58196	1.18172	0.939989	1.50756	1.01144	1.37142	1.37993	1.39818	1.60804	1.07331	1.3971	CR_Cubist	1.68868
94	1.30877	1.28825	1.48738	1.3493	1.64829	1.59917	0.994827	1.36394	1.21766	1.30682	1.38716	0.809395	1.38308	1.32289	1.57749	1.43682	1.88087	1.56756	1.3754	1.3569	1.2875	0.98387	1.63533	1.16269	1.47848	1.31406	0.696907	1.7776	1.31724	1.42336	DT_SVM	1.88087
95	1.05181	1.30398	1.53234	1.19726	1.34185	1.42433	1.05351	1.18169	1.11834	1.6143	1.30681	0.749376	1.48402	0.96916	1.206	1.57926	0.819197	1.62552	1.21349	1.65357	1.11951	1.21682	1.45318	0.785535	1.74008	1.57501	1.47731	1.53758	0.88779	1.49329	MSC_KELM	1.74008
96	1.64926	1.37181	1.48003	1.48071	1.91657	1.67177	0.996288	1.16556	1.53734	1.62824	1.34556	1.0696	1.55191	1.28025	1.82648	1.78748	1.94584	1.97645	1.69981	1.72792	1.40074	0.865973	1.52916	1.02378	1.66505	1.32598	0.99085	1.33547	1.38358	1.9525	DT_Cubist	1.97645
97	1.37212	0.957938	1.42496	1.37696	1.37818	1.36769	1.11189	1.2099	1.23632	1.43157	1.31224	1.10499	1.38593	1.167	1.57755	1.33786	1.21648	1.58151	1.18969	2.01555	1.19078	0.932791	1.17418	1.13504	2.00586	1.33603	1.29362	1.57962	1.56278	1.82784	DT_KELM	2.01555
98	1.31088	0.850433	0.959106	1.21132	1.12304	1.32374	0.781728	1.24367	0.908473	0.953008	1.13069	1.26456	1.32057	1.0543	1.21154	0.989407	1.00824	1.31061	0.960517	1.25727	1.14709	1.00824	1.17105	0.967752	1.27621	1.16175	1.15579	1.12798	0.952053	1.198	FDR_RF	1.32374
99	1.34746	1.12295	1.39603	1.04924	1.61686	1.58761	1.26244	1.19602	1.17175	1.44874	1.27721	1.00872	1.40403	1.05675	1.48508	1.54967	1.56573	1.53946	1.35787	1.35909	1.31844	1.00848	1.45012	0.924221	1.29358	1.61148	1.60512	1.71264	1.4546	1.45943	SNV_Cubist	1.71264
100	1.43443	1.16268	1.30846	1.35509	1.66762	1.54983	1.54469	1.33779	1.18904	1.31052	1.26888	0.83088	1.31789	1.09952	1.51679	1.44685	0.737372	1.63327	1.35759	1.46787	1.13992	0.997191	1.46757	1.1251	1.21089	1.32633	0.997952	1.36637	1.35392	1.30718	OR_KELM	1.66762

## Sheet: Total.Catechins
Round	OR_RF	OR_SVM	OR_Cubist	OR_SGM	OR_KELM	FDR_RF	FDR_SVM	FDR_Cubist	FDR_SGM	FDR_KELM	CR_RF	CR_SVM	CR_Cubist	CR_SGM	CR_KELM	DT_RF	DT_SVM	DT_Cubist	DT_SGM	DT_KELM	MSC_RF	MSC_SVM	MSC_Cubist	MSC_SGM	MSC_KELM	SNV_RF	SNV_SVM	SNV_Cubist	SNV_SGM	SNV_KELM	BestCombination	RPDmax
1	1.85395	1.00373	3.26757	1.84289	1.72621	2.14114	2.81314	1.06993	2.33423	3.09903	1.49807	3.36166	3.75106	1.69262	2.1228	1.88399	2.58975	3.01465	2.17093	2.57812	1.7984	1.30518	2.44314	1.97709	1.9547	1.79413	1.96524	2.62733	1.753	2.62495	CR_Cubist	3.75106
2	1.61357	1.07317	2.79716	2.03623	2.32838	2.12186	0.995951	1.69885	2.05572	2.14384	1.68977	0.994113	2.91703	1.89023	2.35399	2.21219	0.995951	2.69505	1.90312	2.40215	1.49709	1.25464	3.16238	1.66823	1.6285	1.75278	1.09849	2.53224	1.64032	2.27748	MSC_Cubist	3.16238
3	1.53907	0.99714	2.09073	1.45967	1.32907	1.79049	1.78278	1.028	1.84651	1.63528	1.69458	2.04793	2.16075	1.40221	1.80291	1.82087	2.81344	2.80084	1.68474	1.74182	1.49726	1.00543	1.85021	1.49093	1.99956	1.71368	1.50484	2.24762	1.89509	1.80637	DT_SVM	2.81344
4	1.59125	1.3986	1.99546	1.41842	1.71263	1.81	1.83125	1.08143	1.57251	1.97881	1.56784	2.37728	2.43781	1.56256	2.13447	1.51986	1.68316	2.90372	1.4907	1.74868	1.15221	0.950908	1.86056	1.28937	1.25706	1.29959	1.2217	2.3293	1.48153	2.02308	DT_Cubist	2.90372
5	1.35494	2.11424	1.9245	1.45867	1.98277	1.77665	0.993925	1.46223	1.55978	2.05701	1.48102	0.999289	2.42408	1.41136	1.98407	1.80011	0.993925	2.11631	1.7286	2.19348	1.57863	0.951787	1.68241	0.989373	1.94106	1.61578	1.2895	2.01738	1.66903	1.97842	CR_Cubist	2.42408
6	1.71017	1.82843	2.2291	1.76927	1.73596	1.73236	1.81474	1.34982	1.43586	1.75943	1.68441	1.63611	2.23494	1.58603	1.66353	1.84224	1.66938	2.17244	1.81309	1.88309	1.32602	1.18064	1.63307	1.05948	1.74788	1.511	1.79378	1.89159	1.74427	1.73593	CR_Cubist	2.23494
7	1.6619	1.17088	1.67595	1.47381	1.62184	1.82882	1.69194	1.45784	1.54773	1.45155	1.5576	1.79672	1.94418	1.7534	1.8059	1.70218	1.07345	2.03324	1.58991	2.02634	1.60869	1.38536	1.97714	1.30528	1.84815	1.61183	1.65523	1.84466	1.54909	1.89328	DT_Cubist	2.03324
8	1.2715	0.65793	2.24661	1.24728	1.50084	2.07831	2.0824	1.52171	1.58202	1.75682	1.56178	1.44161	1.98676	1.73023	2.13011	1.8347	1.30293	1.85484	1.46118	2.02307	1.21643	1.69164	1.38326	1.48175	2.04356	1.88003	1.54963	2.167	2.11003	1.68307	OR_Cubist	2.24661
9	1.43712	1.12001	2.20423	1.32943	1.3836	2.09542	2.26398	1.51384	1.85828	2.36915	1.89417	1.77229	2.2083	1.81426	2.17593	2.21156	2.19602	2.94907	1.88522	2.13531	1.78936	0.99364	2.42646	1.55329	2.27072	1.85985	2.34865	1.99137	1.73934	1.76606	DT_Cubist	2.94907
10	1.81748	2.83551	3.45423	1.59292	2.41277	2.13264	1.00154	1.68501	2.0427	2.5515	2.07937	2.45796	2.75863	1.82325	2.45491	1.95888	1.00712	3.75514	1.39973	2.11977	1.10247	1.36858	1.9359	1.40663	2.27942	1.71075	1.97622	3.0168	1.37293	2.06228	DT_Cubist	3.75514
11	1.89194	1.38292	2.65662	1.70153	1.6446	1.68345	1.87801	1.48217	1.67128	2.16806	1.73809	2.83531	2.92632	1.53638	2.47521	2.09099	1.03851	2.70277	1.91879	2.13498	1.6074	1.14126	2.54487	1.75083	1.84622	1.67315	1.15239	2.68705	2.01436	1.94196	CR_Cubist	2.92632
12	1.51256	1.26583	2.3568	1.69222	1.97116	1.80161	1.95064	1.56575	1.56396	2.20468	1.82424	1.56983	2.48291	1.60173	1.60956	2.00317	1.06246	2.52922	2.02345	2.08387	1.5565	0.991397	2.5209	1.68603	1.87463	1.73011	1.6553	2.4677	1.38383	2.05073	DT_Cubist	2.52922
13	1.52507	1.52269	2.17703	1.59503	1.97495	1.73866	1.85693	1.57173	1.54552	2.06336	1.39108	1.37009	2.04946	1.34529	2.05441	1.7037	1.68628	1.86836	1.56814	1.81369	1.58409	0.96868	1.8145	1.52989	1.79385	1.65828	1.90021	1.88477	1.34349	1.6703	OR_Cubist	2.17703
14	1.62714	0.993414	2.54907	1.83545	1.79414	2.06684	1.84896	1.55983	1.66904	1.96003	1.36546	2.18871	2.70434	1.08211	2.04876	1.69411	2.97017	3.00324	1.81551	2.29664	1.49525	0.825708	1.43238	1.40796	0.658554	1.40913	0.993414	2.72355	1.75793	2.14567	DT_Cubist	3.00324
15	1.58786	1.06489	2.80142	1.29157	2.04112	1.90088	1.0887	1.24945	1.66702	1.94093	1.72511	1.01164	2.99694	1.72265	2.17436	2.14152	1.68431	2.95458	1.60158	1.99153	1.35472	0.51217	1.47878	1.22573	2.18001	1.50693	1.20316	2.69714	1.19763	2.13833	CR_Cubist	2.99694
16	1.70622	1.00539	2.31657	1.72787	2.09914	1.88091	0.97514	1.59967	1.74488	2.15667	1.72253	1.68659	2.23746	1.61554	1.87763	1.90873	2.04216	2.35288	1.6635	1.97738	1.70404	1.08785	2.12427	1.63724	1.95676	1.30873	2.09635	2.14423	1.57609	1.95718	DT_Cubist	2.35288
17	1.59291	1.00073	1.73162	1.58394	1.8255	1.7185	1.78184	1.52996	1.68198	1.89894	1.55256	2.05912	2.07531	1.72185	2.00176	1.73984	1.51138	2.46198	1.87235	2.06897	1.61403	1.08876	1.71692	1.53045	1.86106	1.59654	1.08488	2.04139	1.57227	2.06118	DT_Cubist	2.46198
18	1.78233	0.971595	1.74992	1.69288	1.95618	2.09529	1.17795	1.51012	1.55082	1.83398	1.64006	1.8392	2.0239	1.94457	2.02205	1.89703	1.02218	2.0948	1.59098	2.01313	1.702	1.27567	2.16499	1.52831	1.84013	1.58293	1.52772	1.87277	1.47118	2.08578	MSC_Cubist	2.16499
19	1.69404	1.90329	2.11753	1.7719	2.01601	1.80203	1.47712	1.60084	1.80843	2.17199	1.56798	1.12334	2.13957	1.45797	2.33909	1.89157	1.7646	2.75472	1.81594	2.32996	1.81596	0.997741	1.95159	1.87994	1.85108	1.73351	1.08721	2.45499	1.40236	2.2417	DT_Cubist	2.75472
20	1.6097	1.08708	2.28424	1.79019	1.91936	1.90689	1.8323	1.69255	1.40185	2.19746	1.75575	1.46114	1.92679	1.61307	1.83601	2.00296	2.15474	2.3639	1.25482	1.76957	1.73175	1.3328	2.65115	1.41831	1.81709	1.48157	1.51404	2.47359	1.64776	1.56187	MSC_Cubist	2.65115
21	1.57363	0.985628	2.31683	1.66614	1.94785	1.81856	1.83654	1.45516	1.71091	2.21059	1.66321	1.13481	2.22406	1.60056	2.06546	1.69137	1.38981	2.48646	1.57656	2.13791	1.44302	1.24005	1.56596	1.48773	2.06052	1.61697	1.10466	2.31007	1.42437	2.14622	DT_Cubist	2.48646
22	1.87255	1.80641	2.47166	1.88911	2.10538	1.91478	2.37091	1.22149	1.96061	2.43115	1.51103	2.01267	2.76109	1.51405	2.1953	2.06623	1.80762	3.11973	2.15254	2.14968	1.65023	1.27208	3.26596	1.60987	2.11452	1.87912	1.83207	2.2698	1.67532	2.02257	MSC_Cubist	3.26596
23	1.82842	1.69147	2.52113	1.74665	2.12875	1.81996	2.07608	1.70183	2.18319	2.10579	1.35287	1.38011	2.22127	1.75456	2.15588	1.90711	2.06226	2.53753	2.17975	2.23598	1.5943	0.998206	2.44445	1.95268	2.15508	1.87713	1.72388	2.46482	2.01512	2.1734	DT_Cubist	2.53753
24	1.60274	1.85129	2.70835	1.23372	2.33406	1.94979	1.95848	1.67788	1.70086	1.98368	1.54593	0.99982	2.39552	1.61463	1.67506	1.83719	2.28036	2.46306	1.79788	2.02945	1.68927	1.01147	2.08501	1.77364	2.2079	1.5489	1.57193	2.25925	1.57628	1.98177	OR_Cubist	2.70835
25	1.7556	1.1837	2.16288	1.66226	1.58876	1.66028	1.14858	1.50037	1.61799	1.63241	1.58369	0.998438	1.96607	1.56947	2.05426	1.72698	1.80092	2.08948	1.71068	1.74918	1.24649	1.00194	1.86059	1.54408	1.44344	1.60437	1.56242	1.9026	1.68776	1.613	OR_Cubist	2.16288
26	1.71566	1.84939	2.90697	1.43822	1.88666	1.75845	1.90621	1.46642	2.12129	2.07676	1.82306	2.66188	2.74544	1.63123	1.90601	1.72768	1.81372	2.78626	1.69469	2.26598	1.48026	0.998146	2.88821	1.32255	2.06672	1.67003	2.23138	3.05766	1.37232	2.14135	SNV_Cubist	3.05766
27	1.47504	1.82605	1.99813	1.55439	1.72152	1.9688	1.56328	1.53432	1.69603	1.82435	1.12293	1.28865	1.95698	1.26735	1.87189	1.75379	1.68883	1.97686	1.54847	1.61934	1.2448	1.1152	1.60889	1.51332	1.83594	1.72803	1.55722	2.1818	1.55339	1.51704	SNV_Cubist	2.1818
28	1.75429	1.18081	2.18626	1.68874	1.66515	1.85581	1.63787	1.49268	1.78771	1.9895	1.71935	1.57371	2.1582	1.57142	1.97844	1.80448	2.00571	2.16904	1.72172	1.9449	1.71219	1.00274	1.84885	1.67505	1.93979	1.69417	2.08391	1.92487	1.46349	2.03701	OR_Cubist	2.18626
29	1.73664	2.12226	2.50963	1.73716	1.90351	2.02556	2.65388	1.59399	1.87182	2.11106	1.71963	2.36202	2.68197	1.69106	2.70371	2.07401	2.52602	2.62982	1.92373	2.34052	1.6072	1.01551	2.14764	1.73018	1.79169	1.83026	1.9989	2.90643	1.81918	2.19207	SNV_Cubist	2.90643
30	1.55131	2.07262	2.49273	1.7521	2.12244	1.71609	2.55061	1.14762	1.96057	2.95646	1.51143	2.65005	2.2985	1.43734	2.07265	1.82581	0.991239	2.96644	1.84924	1.97455	1.3105	1.0776	1.85952	1.16548	1.8893	1.57936	0.990515	2.26168	1.8042	1.94788	DT_Cubist	2.96644
31	1.7424	1.89799	2.29781	1.76807	1.83229	1.77718	1.81484	1.54945	1.87336	1.98912	1.79087	1.64115	2.5075	1.56363	2.08224	1.65138	2.07233	2.00929	1.62632	1.8962	1.69739	1.00746	2.25202	1.78616	1.52297	1.7513	1.75701	2.05514	1.617	1.81178	CR_Cubist	2.5075
32	1.81769	1.23427	2.26206	1.67141	1.49039	1.77613	1.76496	1.46171	1.35808	2.02453	1.7204	1.00772	2.66191	1.70577	1.97688	1.76764	1.76171	2.22512	1.43395	2.05687	1.58559	1.71711	2.14984	1.01158	1.91752	1.73024	1.93363	2.2159	1.72883	2.02911	CR_Cubist	2.66191
33	1.5339	1.46328	2.25205	1.47931	1.66823	1.77839	2.10883	1.29938	1.52548	1.91324	1.6389	1.24046	1.93185	1.42416	1.73461	1.4525	2.41543	2.19964	1.37091	1.94561	1.81724	1.1526	2.14473	1.72945	1.67058	1.69365	1.34854	2.2552	1.62724	1.94424	DT_SVM	2.41543
34	1.52556	1.43921	1.76656	1.49993	1.52321	1.6264	1.83426	1.2977	1.51584	1.8192	1.33827	1.53871	2.01715	1.39517	1.64079	1.51408	1.69494	2.08226	1.48541	1.5512	1.38287	1.41549	1.47653	1.18113	1.4469	1.20003	1.6075	1.55247	1.47989	1.49004	DT_Cubist	2.08226
35	1.69389	1.45083	2.3014	1.61331	1.86223	1.65847	1.9279	1.29722	1.44479	2.06709	1.72299	1.89855	2.64129	2.04571	1.97412	1.81007	1.08383	2.61862	1.84113	1.76109	1.38097	0.994327	1.67999	1.04694	1.72358	1.75778	1.46423	2.04813	1.43716	1.82248	CR_Cubist	2.64129
36	1.67826	0.987249	2.27324	1.61938	1.76791	1.8226	1.46895	1.04655	1.62991	1.93129	1.51095	1.63904	2.08954	1.50791	1.82802	1.68281	0.994563	1.96888	1.57735	1.89611	1.4917	0.989201	1.79251	1.60972	1.55609	1.6015	1.72994	2.0729	1.26761	1.83173	OR_Cubist	2.27324
37	1.59954	1.00967	2.33423	1.70197	1.76185	1.74853	0.990585	1.41285	1.52551	1.98298	1.81582	0.992344	2.12946	1.85812	2.17472	1.946	1.98405	2.35227	1.65103	2.26018	1.48331	0.95099	1.88844	1.41582	1.86261	1.66644	0.991307	1.90838	1.5565	1.92787	DT_Cubist	2.35227
38	1.48399	1.46837	2.3575	1.23551	1.66221	1.56079	2.01799	1.27224	1.56816	2.06147	1.77463	2.14331	2.55925	1.55795	1.93807	1.50702	1.66214	2.0553	1.50578	1.95227	1.55297	1.09139	2.2475	1.67933	1.73929	1.61714	1.12732	2.26512	1.75355	2.00379	CR_Cubist	2.55925
39	1.85582	2.25526	2.63088	1.73945	2.25278	2.18428	1.92398	1.80225	2.09733	2.24559	1.88253	2.03585	2.96842	2.10296	2.18647	2.11252	1.90809	1.94483	1.8729	2.11009	1.72517	2.10267	2.52172	1.7351	2.03249	1.66876	2.05883	2.42267	1.67653	2.08476	CR_Cubist	2.96842
40	1.61384	2.1523	2.7063	1.7339	1.83558	1.83781	1.68914	1.12904	1.82766	1.80438	1.51825	1.56868	2.69781	1.61011	2.14829	2.2298	1.12249	2.35817	1.45007	2.10824	1.43258	0.827872	1.88267	1.68393	1.75021	1.56821	0.976316	2.3643	1.82318	2.01445	OR_Cubist	2.7063
41	2.25787	1.69507	3.04975	1.96293	1.51205	1.91795	1.22946	0.946089	1.91639	2.39309	2.00877	1.53226	3.02772	1.82193	2.44283	2.23212	2.27914	3.02141	2.33352	2.37627	1.47101	0.994547	1.61445	1.87423	1.39461	1.64203	0.988372	3.02627	1.74569	2.25974	OR_Cubist	3.04975
42	1.55445	1.1586	1.88254	1.57208	1.89577	1.78122	1.00253	1.4025	1.51651	1.7652	1.46863	1.9006	1.91953	1.14899	1.99248	1.85072	1.96078	2.40126	1.84899	2.07541	1.55092	1.0168	1.68085	1.49114	2.33483	1.87152	1.76155	1.96274	1.86167	2.42382	SNV_KELM	2.42382
43	1.80452	1.59574	2.17952	1.60186	1.92958	1.77288	1.98275	1.42943	1.74951	2.08015	1.60323	1.57946	2.09257	1.70179	1.90412	1.80526	2.27421	2.39331	1.61424	1.84069	1.60428	1.00689	2.0404	1.72052	1.87551	1.88482	1.12292	2.18734	1.75845	1.80797	DT_Cubist	2.39331
44	1.58982	1.1438	2.3485	1.49115	1.64907	1.93453	1.07728	1.3539	1.99906	2.2794	1.67124	1.17663	2.33071	1.39987	1.87441	1.92854	1.04359	2.16074	1.55283	1.94777	1.57891	1.65109	1.83094	1.44785	1.95219	1.69259	1.44708	1.81969	1.4745	1.76192	OR_Cubist	2.3485
45	1.78018	1.48924	2.39223	1.55814	1.6839	1.85496	1.94226	1.47563	1.84335	1.7921	1.53354	1.68452	2.4039	1.50341	1.92639	1.84153	1.84876	2.04095	1.67311	1.69933	1.24089	1.01974	1.84038	1.02974	1.57528	1.6031	1.80799	2.01695	1.66681	1.65039	CR_Cubist	2.4039
46	1.76821	1.37315	2.31648	1.65406	1.59213	1.79392	1.71807	1.62055	1.48795	1.77935	1.66204	1.6022	2.34849	1.6414	1.91204	1.43277	1.43868	1.7955	1.64249	1.78681	1.38631	1.02114	2.21721	1.25751	1.71605	1.31314	1.84346	1.93582	1.42281	1.80107	CR_Cubist	2.34849
47	1.57943	2.18127	3.17115	1.78583	1.6062	2.28085	1.4584	1.47067	1.75125	2.45828	1.64923	2.5221	2.94697	2.41929	2.53765	1.88349	2.21402	2.85826	1.92208	2.36217	1.92389	2.39595	2.41632	1.64324	2.30337	1.55729	3.18678	2.77419	1.50035	2.33671	SNV_SVM	3.18678
48	1.69053	1.56811	1.92618	1.41253	1.95616	1.72425	1.78237	1.24974	1.81545	2.01868	1.49125	1.08594	2.26017	1.30554	1.83679	1.69907	1.95555	2.44087	1.62965	1.87568	1.57507	0.915829	1.83385	1.38227	1.85125	1.48314	1.72074	1.9195	1.61473	1.7381	DT_Cubist	2.44087
49	1.67651	1.66081	2.24013	1.40091	1.62359	1.70478	0.996114	1.31173	1.22798	1.5071	1.07459	1.30986	1.64541	1.30245	1.83471	1.71647	1.79912	2.06669	1.42708	1.77189	1.83845	0.996228	1.99214	1.78314	1.68129	1.8774	0.996235	2.15428	1.3555	1.94113	OR_Cubist	2.24013
50	1.59587	1.28241	2.10015	1.64974	2.04937	1.70168	1.78021	1.4305	1.67277	1.90772	1.50928	1.6408	2.18553	1.58536	2.37262	1.76943	0.977589	2.15707	1.62857	1.96561	1.29254	0.96395	1.90028	1.70307	1.71078	1.46968	1.71939	2.01831	1.40978	1.84627	CR_KELM	2.37262
51	1.64036	1.82482	2.55285	1.63745	1.88823	1.91885	1.90747	1.56648	1.86711	2.27734	1.51572	1.52922	2.58347	1.6075	2.52478	1.90496	2.25549	2.47806	2.16194	2.14897	1.44804	1.30607	1.60694	1.34029	1.01087	1.64781	2.21472	2.78404	1.58524	2.12648	SNV_Cubist	2.78404
52	1.83343	1.25094	2.34024	1.91302	1.84349	1.82294	2.22721	1.47794	1.78615	2.13056	1.66891	1.60811	1.97503	1.58483	2.40519	1.78021	2.51668	2.34058	2.02597	1.87168	1.45616	0.996239	1.84355	1.25982	1.86542	1.71339	2.45864	2.43557	1.65244	1.8577	DT_SVM	2.51668
53	1.73279	1.28221	1.97158	1.81904	1.95711	2.02429	1.26568	1.53365	1.86567	2.24522	1.74731	0.90219	2.30601	1.37984	1.91605	1.96288	1.55941	2.55707	1.64174	2.16078	1.75799	1.01786	1.74935	1.39304	1.52427	1.8345	1.76659	2.07445	1.61641	2.00095	DT_Cubist	2.55707
54	1.61862	0.995229	2.65984	1.41722	1.89576	1.68774	0.98091	1.73593	1.95012	2.43663	1.59018	1.32768	2.09687	1.60738	2.10405	2.19328	1.00806	2.87395	1.78092	2.0478	1.38009	0.329933	2.56799	1.25855	1.69947	1.49431	0.982517	2.81196	1.54533	1.86908	DT_Cubist	2.87395
55	1.78633	1.52223	2.2404	1.74029	1.95099	1.68393	1.63111	1.56111	1.40313	1.89233	1.79345	1.00264	2.06241	1.91764	1.98176	1.77622	1.654	2.59459	1.50868	1.99384	1.58457	0.888103	2.1712	1.6372	1.9183	1.21565	1.52998	2.28081	1.31604	1.93741	DT_Cubist	2.59459
56	2.15057	1.52459	2.8321	1.98396	2.24226	2.36993	2.07771	1.74714	2.19489	2.82321	2.33335	2.16949	3.20752	1.83805	2.20942	2.39984	0.999098	3.41119	2.60972	3.44133	1.78415	1.51743	2.68778	1.49405	2.35912	1.51022	2.03322	3.11451	1.90818	2.02856	DT_KELM	3.44133
57	1.6802	1.36157	2.8554	1.73719	1.80418	2.00945	1.72044	1.61774	2.20705	2.27023	1.49027	0.987422	2.13014	1.249	1.84211	2.05464	1.39338	2.85477	2.06073	2.17412	1.74883	1.47579	1.47779	1.3666	1.95833	1.74674	2.04638	2.84403	2.1679	1.91724	OR_Cubist	2.8554
58	1.70558	1.29043	2.34713	1.72454	1.54871	1.70529	1.19742	1.37133	1.69146	2.11463	1.72076	0.997157	2.25044	1.52476	1.8087	1.61534	1.6474	1.93808	1.47128	1.58374	1.65669	1.77119	2.2689	1.67517	1.88781	1.48127	0.992654	2.05108	1.15983	1.71842	OR_Cubist	2.34713
59	1.65211	1.60964	2.30072	1.57951	2.04157	1.78039	1.19764	1.46183	1.84143	2.26995	1.54381	1.47489	2.13875	1.48333	2.27337	1.84437	0.996768	2.32073	1.74042	1.80374	1.40968	1.27672	1.34085	1.44616	1.54808	1.59833	1.91995	2.23279	1.46039	1.63528	DT_Cubist	2.32073
60	1.86889	1.39515	2.78283	1.56495	1.74583	2.09609	1.48647	1.51652	1.70517	2.14424	1.7504	1.95693	2.20399	1.42604	2.42581	1.91454	1.57383	3.04689	1.43452	1.89034	1.59733	1.01195	2.66584	1.84356	2.06588	1.82452	1.07853	2.58187	1.7403	2.25684	DT_Cubist	3.04689
61	1.59108	0.96774	2.2394	1.34162	1.42297	1.67442	2.01625	1.32783	1.39693	1.86796	1.77651	1.65841	1.89646	1.56334	1.7623	1.70528	1.69194	2.21744	1.58425	1.63929	1.67424	1.19224	2.1658	1.49441	1.77513	1.60078	1.35924	2.18535	1.28829	1.5671	OR_Cubist	2.2394
62	1.55818	1.09488	2.42316	1.4262	1.80079	1.94944	1.891	1.73801	1.28198	2.15087	1.78108	2.10226	2.3697	1.81135	2.47317	1.96757	1.47535	2.17199	1.83943	2.11443	1.54091	0.96605	1.41213	1.31319	2.13836	1.87206	1.46884	2.40088	1.7985	2.12927	CR_KELM	2.47317
63	1.69403	1.11912	1.87925	1.15875	1.6525	1.59133	1.47299	1.37224	1.3922	1.4713	1.53468	1.82834	1.97723	1.23468	1.67102	1.51368	1.71478	1.93145	1.46246	1.42169	1.51097	0.927228	1.83461	1.3166	1.30208	1.36869	1.6167	1.78463	1.20583	1.52292	CR_Cubist	1.97723
64	1.64682	1.00447	2.47799	1.61832	1.50913	2.02505	1.34737	1.04217	1.91235	2.43106	1.64452	1.02782	2.58343	1.31671	2.16493	1.95369	1.441	2.96212	1.79574	2.25445	1.793	1.00663	1.60474	1.7705	2.12144	1.44571	1.80519	2.19676	1.43956	2.241	DT_Cubist	2.96212
65	1.68103	1.37751	2.45391	1.65911	1.77365	1.87116	2.11684	1.67626	1.57217	1.9436	1.8088	2.09905	2.5128	1.57538	1.87224	1.75773	0.989656	2.30811	2.11592	2.01009	1.5327	1.4049	2.308	1.34149	2.01086	1.70071	1.18782	2.44246	1.49718	1.72413	CR_Cubist	2.5128
66	1.8115	1.18945	2.73549	1.60942	2.06705	1.95565	1.66415	1.65507	1.22619	1.8685	1.93121	1.83852	2.53274	1.50294	1.80339	1.83987	1.71747	2.6265	1.44109	1.83603	1.36239	0.996231	2.21429	1.54117	1.55776	1.22856	1.24142	2.05238	1.40964	1.77586	OR_Cubist	2.73549
67	1.41813	1.17252	2.26149	1.71479	1.43271	1.78191	1.71331	1.57248	1.61725	1.5819	1.39123	1.3701	2.14496	1.41688	1.53377	2.18317	2.51615	2.77609	1.62232	1.99301	1.62758	1.06113	2.4274	1.73992	1.61816	1.80094	1.55106	2.5085	1.51138	1.6593	DT_Cubist	2.77609
68	1.27039	1.44892	2.42333	1.15071	1.44224	1.82426	1.00623	1.35788	1.77294	1.86622	1.60499	1.31575	2.87209	1.49108	2.09888	1.84784	1.00569	2.87388	1.75141	2.19911	1.32835	1.41647	2.07792	1.42252	2.26723	1.66353	1.53043	2.78199	1.51736	2.2181	DT_Cubist	2.87388
69	1.68593	1.69944	2.01816	1.30747	1.6622	1.85672	1.71784	1.46145	1.6931	2.12302	1.51336	1.22266	1.83549	1.3853	1.43883	1.91904	1.11787	2.02682	1.63749	1.61	1.64366	1.24208	2.2872	1.14874	1.80515	1.49123	1.20465	2.14356	1.12284	1.66465	MSC_Cubist	2.2872
70	1.71047	1.00862	2.78807	1.73903	1.53401	1.92463	2.68854	1.84938	1.49962	2.13901	1.77603	1.0147	3.12768	1.86058	2.09595	2.03825	2.14984	2.51708	2.01988	2.04368	1.50331	1.70389	1.59389	1.70044	1.93197	1.58565	1.85506	2.76562	1.83731	1.92749	CR_Cubist	3.12768
71	1.53278	2.13876	2.35998	1.42279	2.18255	1.83037	1.9717	1.49896	1.75301	2.03359	1.62448	2.03601	1.49917	1.5217	1.89304	1.80038	0.997276	2.85921	1.61308	1.97036	1.69817	1.02812	2.22096	1.77696	2.01298	1.30829	1.93557	2.60592	1.98469	2.08696	DT_Cubist	2.85921
72	1.85249	1.23171	2.42074	1.62209	1.93967	2.02837	2.08593	1.75458	1.83659	2.21563	1.6464	1.17701	2.04172	1.7463	2.10093	1.8359	1.98878	2.51328	1.88959	1.74605	1.15826	1.00143	1.96774	1.77716	1.60542	1.63881	1.56156	2.01754	1.57785	1.76544	DT_Cubist	2.51328
73	1.6779	1.78466	2.1706	1.7155	2.0463	1.90325	1.85571	1.60329	1.92332	2.08089	1.81421	1.78527	2.11497	1.78965	2.04537	1.82075	2.65087	2.51802	1.91606	2.3669	1.44713	1.02691	2.37644	1.45649	2.15146	1.50091	1.49931	2.3749	1.52481	2.24443	DT_SVM	2.65087
74	1.42964	1.63539	2.2831	1.56707	1.93294	1.86912	1.72439	1.27008	1.48908	1.9523	1.53403	2.20869	2.55508	1.30008	2.23565	1.75161	2.20189	3.06531	1.56789	1.99033	1.46671	1.97995	2.21765	1.55023	1.95476	1.61934	1.00545	1.82478	1.6485	1.75442	DT_Cubist	3.06531
75	1.61486	2.82848	2.99395	1.57667	1.57051	2.08157	2.26586	1.45767	2.05473	2.23697	1.58035	1.44347	2.95078	2.15141	1.97112	2.1298	1.01532	3.15777	2.03203	1.74655	1.50209	1.00266	2.39855	1.36928	1.98772	1.81096	1.40605	2.53386	1.57521	1.96116	DT_Cubist	3.15777
76	1.52208	1.11416	2.50913	1.66856	1.85383	1.8988	0.991445	1.13697	1.57914	2.0952	1.7426	1.16215	2.60716	1.7892	2.01885	1.74355	1.35497	2.53749	1.6227	1.9937	1.50343	1.41602	2.10099	1.11792	1.91144	1.53837	1.61002	2.27166	1.7088	2.02639	CR_Cubist	2.60716
77	1.75859	1.38294	2.99758	1.70231	1.97231	2.25052	0.992898	1.74127	2.30655	2.11705	2.00978	1.82755	2.78615	1.91323	2.398	2.49769	2.25508	3.19318	2.4306	2.46246	1.73469	1.18432	2.4677	1.64809	2.00819	2.15858	2.15539	2.65235	1.61021	2.54069	DT_Cubist	3.19318
78	1.7576	2.56179	2.63972	1.51543	2.08207	1.843	1.45398	1.27142	1.68988	2.11582	1.96991	1.88352	2.87217	1.90693	2.31966	2.15434	1.77535	2.75667	2.0698	2.07481	1.61066	0.400345	1.44299	0.879174	1.89939	1.62197	1.89317	2.56726	1.22043	2.1586	CR_Cubist	2.87217
79	1.44872	1.35273	1.85761	1.2195	1.58467	1.80729	1.772	1.47203	1.28233	1.91198	1.83526	1.03999	2.15196	1.34717	1.48204	1.99066	2.0716	2.56638	1.78579	1.64096	1.64386	1.22992	1.61401	1.09293	1.27817	1.75165	1.48006	2.33751	1.50446	1.62022	DT_Cubist	2.56638
80	1.86576	1.49707	2.43037	1.69684	1.80482	1.80966	0.998753	1.5619	1.71867	2.19022	1.63409	1.17863	2.58228	1.39049	2.09155	1.67846	1.44858	2.39248	1.66456	1.98671	1.81978	1.51351	2.46692	1.74882	1.80316	1.77953	1.70419	2.05367	1.48557	1.95044	CR_Cubist	2.58228
81	1.88846	1.38991	2.64837	1.75913	2.02104	1.96605	1.10476	1.47511	1.93365	1.99543	1.51884	1.30153	1.82427	1.74521	1.85508	2.04079	1.20012	2.27248	1.733	1.9488	1.76786	1.71957	2.27184	1.79184	1.69028	1.59795	1.04892	2.69579	1.74405	1.82506	SNV_Cubist	2.69579
82	1.54756	1.30569	2.04911	1.48908	1.53291	1.9637	1.83529	1.46928	2.04353	1.93621	1.60913	1.00156	2.06987	1.75111	1.90276	1.79922	1.7029	2.45326	1.72176	1.69038	1.98311	1.14947	2.08968	1.83224	1.70734	2.087	1.78126	2.24969	2.0576	1.84814	DT_Cubist	2.45326
83	1.47745	0.971546	2.34919	1.6154	1.70466	2.10978	1.19015	1.50564	2.18899	2.45458	1.58498	0.969853	2.22129	1.42053	2.47149	2.11111	1.38388	2.93778	1.93055	2.54162	1.61606	0.981773	2.4447	1.32379	2.28136	2.06246	2.05608	2.00813	1.95517	2.25186	DT_Cubist	2.93778
84	1.5874	1.64172	2.57315	1.61748	1.94466	2.11938	1.97789	1.62038	2.03557	2.16701	1.69803	2.5676	2.48954	1.62235	2.03403	2.04925	1.76938	2.93795	1.91228	2.24801	1.38839	1.00826	2.36766	1.64041	1.6119	1.65565	1.22765	2.54624	1.75733	2.25096	DT_Cubist	2.93795
85	1.94202	1.07743	2.43406	1.71395	1.75253	2.04791	1.00494	1.59429	1.9036	1.95882	2.11965	1.0049	2.34057	1.71617	1.86788	2.02425	2.23509	2.38416	1.99386	2.13813	1.5651	1.00481	1.76939	1.39947	1.93591	1.81298	1.88275	2.60493	1.17349	2.02329	SNV_Cubist	2.60493
86	1.56372	1.88669	1.92324	1.59224	1.18695	2.0179	1.42924	1.45157	1.7976	1.86781	1.8515	1.80404	1.88373	1.66575	1.51242	1.46522	1.6125	2.12012	1.29337	2.0079	1.6022	1.54431	2.04457	1.77544	1.655	1.321	2.13074	2.0439	1.33419	1.64305	SNV_SVM	2.13074
87	1.58726	1.05928	2.14117	1.44355	1.55469	1.38697	1.83867	1.06341	1.55481	1.86871	1.46449	1.56307	2.20483	1.28735	1.67377	1.68232	1.59724	2.34159	1.76991	1.62928	1.30175	1.09978	2.1181	1.12667	1.39305	1.57607	1.52898	2.03093	1.38145	1.60914	DT_Cubist	2.34159
88	1.72933	1.47621	2.7117	1.9743	1.69673	1.96055	1.43137	1.29718	2.22221	2.34217	1.68352	2.35922	3.15214	1.81015	2.70862	1.78339	1.78789	2.89247	2.04642	2.07084	1.71397	1.74598	2.40469	1.56022	1.87585	1.86911	2.16617	2.81738	1.77716	2.08444	CR_Cubist	3.15214
89	1.45318	1.33607	2.16587	1.46495	1.68213	2.0523	1.84195	1.49023	1.79432	2.04146	1.81015	1.69613	2.19659	1.65152	1.69227	1.97908	2.12447	2.69657	1.80338	2.05258	1.69434	1.23224	1.73913	1.72568	1.92999	2.05685	1.62588	2.49279	1.50135	2.0389	DT_Cubist	2.69657
90	1.57347	1.02271	2.05754	1.57603	1.70467	1.67048	1.47405	1.07999	1.40823	1.88282	1.47657	1.49558	2.07106	1.34685	1.85098	1.56728	1.08568	2.6063	1.52571	1.57786	1.37308	0.972571	1.45095	1.30381	1.42421	1.46563	1.47756	1.72191	1.65329	1.64519	DT_Cubist	2.6063
91	1.52501	1.9266	1.9945	1.56746	1.8307	1.81647	1.04823	1.47664	1.50918	1.65788	1.74478	1.54133	2.0049	1.37049	1.85464	2.01158	1.39029	2.0075	1.59846	1.77932	1.45923	1.01412	1.69014	1.38275	1.53824	1.68709	1.20053	2.36447	1.53095	1.68206	SNV_Cubist	2.36447
92	1.80341	2.12274	3.11434	1.48997	2.22731	2.24843	1.99185	1.76935	2.66631	2.17977	1.85256	2.11108	2.65868	2.12883	2.28466	2.68812	2.62384	3.17919	2.61977	2.78665	1.65441	1.04721	2.69809	1.79483	2.38897	1.80327	1.00518	2.8344	1.47485	2.52934	DT_Cubist	3.17919
93	1.70072	1.08855	2.31651	1.32746	1.8151	1.46575	1.78173	1.57441	1.84293	2.27196	1.68619	1.82534	2.26788	1.53617	2.26739	1.92173	1.37019	2.36235	1.77545	2.08037	1.81432	1.00924	2.00984	1.32661	1.95517	1.77542	1.86016	2.33331	1.96314	2.00126	DT_Cubist	2.36235
94	1.74877	1.77449	2.4363	1.75891	1.681	1.93756	1.49639	1.27829	1.90882	1.58912	1.67696	2.31295	2.16804	1.44881	1.83958	1.84484	1.63822	2.30393	1.95653	1.72103	1.67374	0.980636	2.01678	1.22152	1.79259	1.66826	1.51882	1.94905	1.58403	1.69954	OR_Cubist	2.4363
95	1.87828	1.4078	2.84351	1.81964	1.87988	2.08353	2.39791	1.75491	1.95625	1.96496	1.44744	1.22414	2.78192	1.63931	1.96109	1.46772	1.35871	2.33092	1.64584	2.0146	1.85718	1.36778	2.44925	1.90678	2.11863	1.42632	1.90261	2.46689	1.40655	2.15253	OR_Cubist	2.84351
96	1.68963	2.12504	2.25092	1.57434	1.85525	1.9377	1.28357	1.54288	1.84172	2.09518	1.79529	1.93053	2.3948	1.28051	2.06304	2.13338	1.50053	2.58666	1.59848	1.84604	2.20705	0.544851	2.44442	1.65913	1.98838	1.73311	1.47513	2.69809	1.94985	1.63286	SNV_Cubist	2.69809
97	1.31019	1.18606	2.03881	1.34417	1.9069	2.04913	1.73552	1.62939	1.59863	1.93056	1.6914	2.14784	2.34805	1.51793	1.81738	1.84249	1.2841	2.68663	1.89021	1.97691	1.69756	1.02071	2.11319	1.22852	1.95366	1.72361	1.17143	2.46273	1.62568	1.94951	DT_Cubist	2.68663
98	1.66898	1.64192	2.49563	1.40852	1.97326	1.96358	1.78768	1.78965	1.7275	2.17073	1.6248	1.99097	2.37402	1.74022	1.87229	2.16488	1.6475	2.75981	1.76232	1.93	1.3001	1.00007	2.01589	1.38001	2.11235	1.46899	1.27404	2.46154	1.61865	2.08174	DT_Cubist	2.75981
99	1.43007	1.10063	1.81156	1.42626	1.40265	1.9432	1.93146	1.39753	1.70261	1.68571	1.34783	1.47064	1.91456	1.43158	1.72305	1.60243	0.978381	1.97891	1.52855	1.75034	1.48909	1.75372	1.68033	1.27229	1.74627	1.51409	1.43671	1.68603	1.18885	1.63593	DT_Cubist	1.97891
100	2.12769	1.98796	2.77124	1.69863	1.94539	2.1617	1.06113	1.58339	1.84149	1.95554	1.88468	1.00203	2.41896	1.70872	1.79009	2.31118	1.00246	2.98794	2.16587	2.41418	2.02217	1.11612	2.78445	2.09609	2.45061	1.92322	1.00697	2.49838	1.88059	2.34425	DT_Cubist	2.98794

[truncated: 6 more sheets: Caffeine, Asp, Glu, Arg, Theanine, FAAs]
